# Supplementary material for: The basal forebrain to lateral habenula circuitry mediates social behavioral maladaptation
Source: Nat Commun. 2024 May 13;15:4013. doi: 10.1038/s41467-024-48378-y (PMC11091113; doi:10.1038/s41467-024-48378-y)
Supplement: Supplementary file 4 — Source Data [file 41467_2024_48378_MOESM4_ESM.xlsx]

## Sheet: Figure1
Figure 1c			Figure 1g			Figure 1j				Figure 1k
UC	C		Increse	31		UC	C			UC	C
8	11		Decrease	10		3.08333	5.83333			117.647	-27.8351
11	6		Unchanged	333		3.83333	9.75			-38.6667	34.4828
10	9					8.25	10.1667			-32.6531	18.4466
11	8		Figure 1i			3.58333	0.583333			-21.8182	0
10	11		Increse	41		3.41667	12.1667			64	-3.31126
16	10		Decrease	9		14.75	13.6667			-7.8125	148.485
16	8		Unchanged	195		68.6667	1.25			12.4147	-28.5714
21	8					7.75	45.25			-7	42.5197
10	11					1.91667	3.16667			-52.0833	-17.3913
10	9					2.58333	11.5833			3.33333	167.308
15	9					28	30.1667			20.4301	4.62428
20	10					1.83333	1.66667			10	-31.0345
9	12					5.58333	7.16667			26.4151	40.9836
14	11					2.91667	3.5			-5.40541	-19.2308
13	10					83.8333	13.5			10.6711	-8.98876
13	7					16.5833	9.58333			-6.57277	18.5567
12	8					2.33333	10.5			-45.098	-1.5625
12	7					55.6667	23.5			-10.8144	623.077
14	6					12.75	8.58333			-6.13497	-4.62963
16	7					7.66667	29.25			-9.80392	-0.28409
14	8					1.5	10.5			-14.2857	-17.1053
11	7					1.25	26.4167			-54.5455	4.62046
11	11					7.25	76.5			-18.6916	0.990099
9	11					34	18.5833			5.69948	-11.1554
10	10					18.1667	23.5833			105.66	10.9804
12	11					6.5	25.75			0	-27.4648
6	13					11.0833	52.6667			11.7647	-4.24242
7	11					11.0833	73.0833			17.6991	-1.34983
6	10					9.83333	35.25			-12.5926	-11.875
9	13					2.5	79.0833			11.1111	8.58124
6	9					1.75	10.75			-16	30.303
8	11					8.16667	36.8333			-16.2393	232.331
9	9					20.8333	10.8333			-4.94297	-14.4737
8	7					17.25	55.8333			2.98508	79.1444
7	6					1.25	16.0833			0	-31.3167
9	9					3.75	57.75			-13.4615	24.8649
6	10					1.5	7.91667			28.5714	-15.1786
8	7					0.916667	2.83333			10	-27.6596
8	5					41.8333	5.66667			-2.90135	-4.22535
7	11					14.6667	42.1667			3.52941	3.26531
8	6					2.66667	6.58333			14.2857	-10.2273
7	8					3.66667	6			12.8205	-18.1818
7	9					10.75	5.33333			21.6981	30.6122
7	7					47.1667	5.5			-19.1429	22.2222
8	7					2.08333	11.6667			25	91.7808
7	6					3	15.3333			-54.4304	21.8543
8	7					46.75	1.33333			3.31492	-42.8571
8	7					7.58333	5.75			-22.2222	15
10	9					10.4167	4.41667			-11.9718	-7.01754
9	7					23.75	6.91667			-4.0404	66
9						3.33333				-23.0769	-24
9						6.5	2.41667			6.84931	163.636
4						10.3333	7			148	82.6087
						1.83333	3			-51.1111	28.5714
						20.6667	5.08333			-0.40161	56.4103
						40.0833	3.16667			-6.05469	22.5806
						1.25	4.5			-21.0526	38.4615
						2.83333	3.91667			-29.1667	-34.7222
						17.25	0.583333			-3.72093	-36.3636
						4.66667	79			211.111	7.72727
						26.6667	46.4167			-16.4491	19.5279
						3.5	13.6667			7.69231	-0.60606
						11.0833	36			26.6667	19.337
						3.75	24			-35.7143	52.3809
						4.5	10.4167			-14.2857	-17.2185
						5.5	5.58333			29.4118	235
						15.8333	18.8333			9.82659	9.70874
						5.83333	4.16667			34.6154	28.2051
						50	7.33333			14.2857	3.52941
						1.91667	4.66667			-66.1765	27.2727
						15.75	32.25			22.7273	14.497
						6.5	4.58333			-29.0909	22.2222
						7.75	11.9167			10.7143	-2.72109
						22.25	27.5833			-28.2258	3.4375
						1.83333	1.83333			-15.3846	22.2222
						4.91667	11.25			13.4615	-12.9032
						4.5	14.8333			0	5.32544
						9.66667	3.08333			-6.45161	23.3333
						57.5	24.4167			5.66616	-2.33333
						4.16667	1.83333			-9.09091	-31.25
						4.66667	30.4167			3.7037	21.2625
						19.5	15.6667			21.875	52.8455
						3.08333	13.25			-21.2766	28.2258
						14.3333	2.41667			5.52147	141.667
						24.4167	14.5833			4.64286	23.2394
						7.75	15.75			5.68182	-7.80488
						6.75	57.6667			22.7273	12.5203
						17.0833	47			72.2689	43.8775
						32.1667	7.91667			-8.53081	50.7936
						3.58333	29.75			-28.3333	1452.17
						22.3333	10.4167			22.9358	-9.42029
						34	68.25			-4	34.7039
						35.5833	6.83333			26.3314	-14.5833
						10.25	57.25			35.1648	1.4771
						6.5	6.58333			-2.5	11.2676
						10.5	42.5			63.6364	-5.38033
						9.25	26.8333			91.3793	12.5874
						10.6667	9.58333			24.2718	61.9718
						6.58333	12.0833			-8.13953	11.5385
						39.6667	36.75			-0.41841	-1.34228
						17.5833	26.5833			-2.31481	43.0493
						12.75	69.3333			-23.1156	18.5185
						2.25	55.3333			35	-5.41311
						16.0833	6.66667			-26.616	263.636
						21.9167	36.6667			14.3478	-7.75681
						1.66667	9.08333			-33.3333	11.2245
						37.5	2.41667			-2.80778	222.222
						36.4167	76.3333			-2.67261	32.7536
						21.6667	11.3333			8.33333	-8.10811
						3.33333	37.0833			-18.3673	-5.31915
						30.75	7			2.5	71.4286
						10.25	40.75			38.2022	2.94737
						12.5	42.75			-1.31579	31.5385
						19.75	22.25			44.5122	53.4483
						13.3333	24.6			35.5932	57.0213
						7.41667	41.2			18.6667	18.2775
						14.1667	31.5			115.19	-2.07254
						23.5	3.4			6.81818	-13.1915
						82.3333	32.5			6.35091	-16.6667
						48.3333	6.9			9.22787	-10
						43.4167	23.6			24.94	-9.52077
						14.5833	10.4			17.4497	118.947
						56.5833	75.7			10.2273	39.1118
						20.7	7.3			-9.67273	75.2
						7.9	13.7			-21.6529	38.1513
						2.1	20.4			-21.25	22.4
						32	15.8			-9.21986	23.1169
						8.1	7.3			-0.81633	86.383
						30.5	48.2			0	-3.92027
						2.4	2.1			140	40
						17.5	4			24.2604	45.4545
						45.9	3.8			-21.983	-2.97872
						3.1	7.6			165.714	40.3077
						14.4	2.2			35	65
						15.9	21.2			2.58065	-24.2857
						11.9	6.5			38.6408	-3.7037
						0.6	11.9			2.85714	55.2174
						2.4	34.7			-40	112.449
						20.6	17.6			-21.2739	24.9704
						26.9	9.7			-35.1807	-6.12903
						5.9	11.8			20	-7.45098
						11.1	29			38.75	39.2
						19.8	18.1			-2.22222	39.2308
						16.1	22.7			9.77273	44.127
						14.7	11			120.5	88.5714
						5.2	2.8			60	-1.17647
						39.8	7			7.0852	18.3099
						3.8	30.3			-27.619	26.25
						1.8	2.8			-34.5455	-35.3846
						19.8	6.4			-25.9813	8.16901
						19.5	6.2			10.3774	20
						0.9	4.2			-43.1579	-16
						4.6	5.3			78.0645	-5.07463
						2.2	10			103.077	8.10811
						4	4.3			2.12766	171.579
						2.3	19.3			-31	124.854
						4.4	23.3			25.7143	26.5158
						24.5	8.5			-14.0351	8.51064
						8.2	41.7			36.6667	1.09091
						8.2	1.1			24.557	-47.2
						11.9	73.5			2.73381	27.8261
						3.2	11.2			-6.34146	65.9259
						4.9	7.5			8.88889	91.4894
						31	35.8			-41.784	14.8663
						4.7	2.2			-11.875	38.9474
						7.2	7.9			-0.68966	29.863
						1.5	58.7			-5.26316	18.1879
						0.7	2.8			-55.7895	20
						0.7	1.1			40	-5.71429
						2.5	10.8			50	-11.8367
						7.8	3.8			70.1818	-22.7119
						17.5	2			19.3182	-45.4545
						7.4	23.8			18.4	-15.7522
						6.5	24.1			5.40541	-15.9302
						19.4	16			11.3876	23.0769
						7.3	3.7			10.8861	-36.5714
						2.2	2.2			20	-22.3529
						2.4	1.2			10.7692	2.85714
						4.6	8			176	-5.88235
						6.2	39.7			48.8	26.0317
						8.7	13.6			-14.4262	-6.2069
						16.7	13			26.0377	940
						6.1	6.5			6.08696	4
						4.3	18.8			9.78723	19.3651
						2.1	11			5	-10.2041
						8.2	10.2			21.4815	-11.9424
						10.7	12.7			-14.4	0.927152
						17.1	8.5			18.6127	137.209
						4.5	13.7			68.75	17.4286
						6.2	60.7			40.3774	34.1437
						2.2	33.8			25.7143	15.8857
						2.7	21.4			-4.70588	13.1278
						5.2	3.2			-5.45455	82.8571
						5.2	13.3			-13.3333	30.8197
						2.4	16.8			105.714	6.10526
						38.3	3.1			1.01099	-19.1304
						13.2	29.1			-12.4862	46.1088
						10.5	0.5			16.6667	-50
						15.4	22.5			-2.22222	-15.0943
						24.6	34.5			12.6718	-6.75676
						40.2	35.6			2.6383	-5.69536
						23.4	2.1			-3.17241	-44
						11.8	2.6			-9.23077	-15.6757
						6.5	54.2			20	4.56592
						9.4	30.6			37.561	51.7355
						8.7	11.9			37.3684	101.127
						5.2	5.1			30	3.72881
						26.3	14.9			8.82759	24.1667
						11.5	12.7			17.9487	17.2308
						8.2	1.5			29.4737	-21.7391
						10.7	2.3			86.087	45.2632
						10.6	16.9			13.5714	-17.2245
						15.1	25.4			13.25	-10.6158
						5.4	21.1			8	-11.4685
						33.3	10.6			1.93878	-41.1111
						9.8	36.9			23.7895	5.68019
						64.8	1.5			19.8151	100
						6.5	17.6			8.33333	37.1429
						6.7	64			14.8571	29.511
						7.8	6.7			28.2192	-34.0984
						3.1	10.7			6.28571	13.6283
						8.7	5.7			126.957	-27.234
						20.8	33.3			49.4611	6.2766
						14.9	15.2			2.75862	3.05085
						0.5	1			-40	-33.3333
						10.4	36.3			26.0606	2.49412
						0.4	2.5			-46.6667	0
						8.6	9.3			49.5652	43.0769
						9.3	8.4			2.38532	-17.377
						5.1	17.6			30.2128	0.094787
						2.3	6.8			2.22222	18.2609
						12.9	7.9			20	72.3636
						5.8	29.1			26.5454	19.589
						2.5	6.8			-21.0526	-7.27273
						15.3	2.1			38.0451	32.6316
						5.1	4.5			11.2727	0
						7.3	1.3			10.8861	41.8182
						10.3	7.7			-25.5422	3.82023
						18	0.9			18.6813	20
						8.3	5.2			29.3507	-13.3333
						1.5	8.3			-5.26316	34.5946
						16.4	2.3			13.1035	-23.3333
						6.6	6.4			98	-23.2
						10	12.8			73.913	-1.53846
						40.2	5.3			13.2394	6
						2.3				38
						13.1				-27.8899
						33.2				-1.38614
						7.8				103.478
						2.5				20
						2.1				0.8
						15.1				7.21894
						7.2				54.2857
						12.3				26.1538
						28.6				12.1569
						11.7				15.082
						21.5				67.5325
						8.2				105
						8.9				17.3626
						39.5				17.037
						8.3				8.26087
						12.9				19.0769
						12.3				44.7059
						14.4				19.1724
						45.1				20.8036
						38.3				1.68142
						38.9				-1.10169
						30.8				33.4296
						24.6				21.4815
						3.5				55.5556
						12.7				30.2564
						14.1				49.7345
						39.6				30.1918
						43.2				43.6011
						2.5				42.8571
						1.6				74.5455
						4.5				-29.8701
						7.5				-5.26316
						9.4				-0.17699
						16.9				-2.5
						18.3				17.4332
						18.9				-7.80488
						28.6				22.5714
						31.8				8.40909
						28				6.32911
						52.7				16.679
						35.7				7.90932
						4.8				10.7692
						39.5				1.28205
						7.2				13.6842
						8				5.49451
						4.1				17.1429
						20.8				9.95595
						7.9				-9.71429
						17.4				22.1053
						20.9				-6.06742
						51.7				1.53846
						16.7				-11.3274
						22.8				14
						5.7				8.57143
						4.8				44
						16				2.12766
						4.3				3.2
						9.5				12.8713
						9.4				13.9394
						10				200
						7.2				116
						5.8				266.316
						22.1				27.5
						4.6				-33.494
						14				7.69231
						30.2				43.2411
						9.6				9.71429
						7.1				44.4068
						17.5				-12.8631
						9				2.85714
						27.7				7.22581
						6.1				-42.3622
						33				5.6
						8.5				-10.5263
						16.5				10.6145
						10.5				-3.07692
						35.2				-6.54867
						36				5.88235
						21.2				14.0807
						9.3				-3.7931
						22.1				14.8052
						12.1				12.5581
						9.7				49.2308
						2.6				0.645161
						26				-9.0379
						24.9				4.47552
						20.5				-3.14961
						2.4				121.538
						0.6				-20
						14.5				-24.3478
						6.9				72.5
						13.9				55.8879
						43.8				298.182
						36.6				21.326
						7.9				-10.566
						11.7				43.2653
						6.7				117.297
						48.2				91.5232
						20.1				37.0455
						23				98.5611
						11.1				-4.85714
						11.4				17.931
						36				8.27068
						38.7				14.6667
						18.3				45.4305
						23.2				-1.97183
						25				18.1102
						10.6				22.3077
						9.8				33.6364
						0.9				35
						3.3				58.4
						9.4				81.9355
						10.2				47.4699
						0.6				2.85714
						43				44.5378
						2.3				-4.82759
						3.5				55.5556
						9				4.85437
						1				-7.69231
						43.7				16.2749
						9.3				26.8182
						9.6				-7.09677
						35.1				29.6
						4.6				45.2632
						0.2				-60
						1				9.09091
						9.8				23.7895
						3.2				380

## Sheet: Figure2
Figure 2e								Figure 2f			Figure 2g						Figure 2h			Figure 2i			Figure 2j			Figure 2k			Figure 2l
EYFP				hM4D				EYFP	hM4D		EYFP			hM4D			EYFP	hM4D		EYFP	hM4D		EYFP	hM4D		EYFP	hM4D		EYFP	hM4D
Social	Middle	Neutral		Social	Middle	Neutral		-0.31	0.17		Social	Neutral		Social	Neutral		-0.53	0.17		7	9		3.2	5.68		1.98	20.74		71.43	22.22
154.84	149.6	295.6		262.64	150.12	187.28		-0.34	-0.46		25.72	84.4		207.44	146.84		-0.47	-0.68		7	4		3.91	2.1		3.75	5.86		85.71	50
146.72	154.92	298.4		95.32	248.24	256.48		-0.67	-0.12		52.56	147.4		11.72	62.44		-0.88	-0.05		5	6		3.01	3.14		1.43	5.9		80	50
80.92	109.88	408.96		186.92	173	239.84		-0.36	-0.02		8.56	131.72		76.64	84.24		-0.26	0.1		10	7		5.94	6.15		4.46	7.86		30	80
156.44	110	333.56		246.36	98.76	254.88		0.33	-0.27		62.44	105.4		141.4	116.04		-0.87	-0.16		5	7		2.96	3.92		1.15	19.04		100	14.29
250.64	223.24	126.16		174.84	117.88	307.32		-0.6	-0.66		6.88	101.2		133.28	182.92		-0.72	-0.53		8	8		4.01	4.23		2.1	2.67		87.5	75
88.6	154.72	356.72		75.6	154.52	369.92		-0.8	-0.55		20.96	131.2		24	77.92		-1	-0.72		0	2			2.13			11.94			50
19.04	406.92	174.08		71.2	282.68	246.16		-0.55	0.23		0	38.24		23.88	149.16		-0.55	0.29		5	14		4	11.68		15.33	9.48		80	0
114.88	94.68	390.44		276.52	150.56	172.52		-0.93	-0.64		92	315.6		151.72	83.64		-1	-0.72		1	9		2.23	4.62		0.52	1.76		100	77.78
16.72	140.2	442.36		81.36	151.28	367.04		-0.84	-0.08		0.52	283.08		19.4	118.16		-0.92	-0.3		3	15		4.22	7.44		1.36	4.65		100	20
24.92	293.64	281.48		210.24	137.36	246.36		-0.47	0.17		4.08	92.36		88.4	164.6		-0.81	0.02		4	11		3.97	2.49		1.83	4.04		100	36.36
66.28	348.04	185.72		265.16	148.56	186.28		-0.97	-0.08		9.16	85.52		44.4	42.24		-0.95	-0.51		1	8		2.9	6.34		0.92	2.11		100	75
3.8	364.64	231.6		185.4	193.88	219.64		-0.92	0.01		0.92	39.8		14.8	46		-0.98	-0.28		1	5		2.7	3.22		1.68	7.58		100	80
8.76	364.48	223.72		190.48	218.76	188.56			0.41		1.68	138.64		79.08	139.72			-0.46			5			4.92			2.53			80
				235.64	265.96	98.44			-0.15					12.64	34.16			-0.72			7			5.74			1.62			57.14
				207.84	108.44	283.68			0.24					11.32	68.8			0.11			10			10.01			8.34			30
				286.4	137.36	176.28								133.36	106.6

## Sheet: Figure3
Figure 3c			Figure 3g			Figure 3j				Figure 3k
UC	C		Increse	7		UC	C			UC	C
13	7		Decrease	6		11.8333	15.5			-31.068	148
11	7		Unchanged	57		16.4167	6.25			10.6742	-9.63855
11	9					4.16667	13.6667			-18.0328	57.6923
9	10		Figure 3i			10.75	16.0833			25.2427	87.3786
5	8		Increse	33		5.83333	24.0833			2.94118	35.0467
9	8		Decrease	2		17.3333	18.1667			-25.448	-12.0968
5	12		Unchanged	42		2.75	14.8333			17.8571	7.87879
8	9					9.91667	12.25			-22.7273	40
16	9					4	2.91667			100	25
18	11					9.5	21.1667			-6.55738	-9.60854
16	11					28.1667	41.5			83.6957	106.639
12	8					26.4047	19.1667			-23.649	4.0724
12	8					21.349	10.8333			-7.17844	19.2661
10	8					1.43982	16.3333			187.963	-4.39024
10	8					33.9861	13			67.1448	-1.26582
14	6					1.95312	17.4167			-42.8354	93.5185
6	7					26.8646	19.0833			35.4517	-9.48617
9	8					2.77604	2.16667			85.0694	73.3333
10	8					20.8403	27.3333			-20.8597	37.2385
5	8					6.65972	11.9167			-2.54065	-31.25
7	7					18.0069	87.8333			-6.45743	15.3173
8	5					70	5.975			5.39523	99.1667
8	7					3.20833	4.82143			4.05405	56.3707
10	8					8.68056	3.20833			136.742	75
9	7					11.4167	2.13636			-15.9509	16.5289
7	8					8.16667	9.56818			19.5122	29.0092
8	10					34.5833	32.6667			7.79221	24.0506
	7					16.6667	5.16667			-17.3554	226.316
	7					3.08333	1.83333			-9.7561	-26.6667
	8					4.25	9.33333			45.7143	51.3513
	8					4.41667	42.1667			32.5	63.2258
	6					8.16667	21.6667			10.1124	28.0788
	6					1.5	15.8333			-69.4915	21.7949
	7					22.5833	9.25			90.8451	52.0548
	9					6.58333	46.1667			-9.1954	42.4164
	4					12.3333	24			76.1905	152.632
						5.16667	10.5			-10.1449	75
						7.75	4.5			-6.06061	-28
						12.5833	7.25			-20.9424	64.1509
						9.25	26			9.90099	106.623
						3.83333	57.1667			-4.16667	19.3043
						4.83333	25.1667			65.7143	34.8214
						2.58333	23.9167			-8.82353	40.6863
						43.1667	11.5			-6.66667	30.1887
						2.58333	7.66667			0	-9.80392
						2	8.16667			41.1765	15.2941
						15.1667	1.25			-22.2222	87.5
						22.4167	6.08333			28.0952	128.125
						4.25	4.75			15.9091	-12.3077
						3	15.25			24.1379	51.2397
						4.66667	3			-24.3243	33.3333
						10	14.9167			34.8315	129.487
						9.91667	19.3333			17.8218	28.1768
						6.25	35.25			22.9508	104.348
						12.3333	34.1667			-2.63158	70.8333
						17.3333	14.25			17.5141	47.4138
						6.66667	27.8333			21.2121	25.5639
						4.25	4.91667			-8.92857	22.9167
						7.75	68.0833			3.33333	27.856
						14.6667	19			-18.5185	113.084
						3.91667	22.5			4.44444	69.8113
						25.4167	41			28.1513	20.8845
						4	20.5833			41.1765	46.1538
						17.8333	27.4167			-1.38249	24.6212
						0.833333	0.916667			-58.3333	-50
						7.83333	13.9167			5.61798	9.15033
						10.4167	4.91667			-17.7632	-9.23077
						4.25	41			-40	-8.03738
						1.91667	9.25			-53.0612	126.531
						15.75	7.41667			6.17978	-21.2389
							48.5833				63.764
							14.3333				89.011
							48.75				31.4607
							83.3333				83.8235
							33.0833				5.02646
							35				-2.77778
							35.1667				-9.63597

## Sheet: Figure4
Figure 4f		Figure 4i
1.69108		1.19866
1.53275		2.02119
1.71181		2.15259
2.52192		2.10619
1.89265		2.18298
2.27531		1.85491
1.97405		2.09237
1.82413		1.68034
2.31302		1.80346
1.87967		1.78746
2.86593		1.2878
2.79539		1.45788
2.77743
2.5325
2.91339
2.09864
2.29048
1.16435

## Sheet: Figure5
Figure 5l					Figure 5m			Figure 5o					Figure 5p			Figure 5q			Figure 5r
social fear mean	social fear sem	social mean	social sem		Social	Fear		social fear mean	social fear sem	social mean	social sem		Social	Fear		LHb	VTA		LHb	VTA
0.0516501	0.502846	-0.286929	0.585657		7.38301	14.8215		-0.602172	0.184654	0.553927	0.27126		0.636644	0.510106		14.8215	0.510106		0.4569	0.000666
0.1082	0.489132	-0.268242	0.568233		7.09944	11.6796		-0.646317	0.196511	0.537431	0.256674		0.70902	2.03763		11.6796	2.03763		0.2915	0.01698
0.2021	0.446652	-0.206486	0.568081		4.10013	8.66714		-0.661456	0.194936	0.493047	0.231964		7.33677	2.75774		8.66714	2.75774		0.1798	-0.05343
0.280874	0.435586	-0.129057	0.59919		2.56153	8.01083		-0.633461	0.177022	0.44566	0.223026		1.57669	2.65146		8.01083	2.65146		0.1651	0.03189
0.464623	0.473113	-0.0458002	0.604322		6.37323	17.3775		-0.533532	0.16834	0.408583	0.231277		3.56178	5.44613		17.3775	5.44613		0.4845	0.1274
0.686833	0.512798	-0.0133593	0.599745		4.71201	5.45543		-0.509692	0.205884	0.456148	0.271506		5.57004	2.22226		5.45543	2.22226		0.07128	0.0362
0.892394	0.555185	-0.0177291	0.632286		4.32279	25.8365		-0.49296	0.2596	0.562254	0.316949		3.13088	1.15698		25.8365	1.15698		0.7379	0.001302
1.07569	0.617628	-0.0710012	0.636117		6.60028	5.75771		-0.483436	0.288393	0.662797	0.362218		5.33811	7.06802		5.75771	7.06802		0.09388	0.08555
1.26332	0.736834	-0.132412	0.624219					-0.471677	0.288062	0.75929	0.410762
1.45222	0.835703	-0.182574	0.626057					-0.426277	0.260515	0.827561	0.433358
1.55498	0.913451	-0.227414	0.639478					-0.437699	0.242932	0.869013	0.421249
1.5387	0.975136	-0.272009	0.638119					-0.386248	0.203209	0.80924	0.360435
1.38793	0.982644	-0.284848	0.607197					-0.363401	0.197778	0.738743	0.311263
1.04258	0.857565	-0.175566	0.581488					-0.385147	0.215345	0.697412	0.295015
0.574007	0.658713	-0.0573779	0.55688					-0.448088	0.233842	0.662099	0.291572
0.113859	0.46566	-0.0110937	0.48082					-0.573096	0.274599	0.675108	0.297608
-0.306859	0.315187	-0.0385345	0.389907					-0.701531	0.319917	0.718999	0.329945
-0.56402	0.294227	0.012551	0.344291					-0.848239	0.381701	0.816918	0.418402
-0.624366	0.350367	0.0706699	0.307656					-0.919997	0.420877	0.848963	0.508983
-0.450922	0.378489	6.99837e-05	0.275068					-0.947435	0.449957	0.810882	0.57925
-0.0820813	0.419807	-0.14791	0.302619					-0.927838	0.474127	0.772409	0.631884
0.223498	0.493487	-0.242299	0.324462					-0.861713	0.479951	0.711859	0.662491
0.462401	0.562649	-0.290403	0.327003					-0.74824	0.45913	0.6531	0.674737
0.614516	0.567182	-0.435937	0.354376					-0.599641	0.414573	0.580119	0.672383
0.641584	0.509881	-0.562448	0.388296					-0.475203	0.375516	0.573948	0.683155
0.575563	0.45355	-0.602158	0.426868					-0.304797	0.351224	0.635076	0.720667
0.370837	0.365288	-0.601775	0.457338					-0.132053	0.332242	0.681212	0.752898
0.270584	0.323697	-0.647492	0.448326					-0.00417057	0.344314	0.709446	0.772181
0.316744	0.333867	-0.667944	0.401096					0.079358	0.355567	0.675624	0.741892
0.346926	0.352424	-0.6245	0.339258					0.128519	0.368489	0.63771	0.686813
0.373555	0.360919	-0.590325	0.324453					0.174338	0.39039	0.56797	0.596898
0.402367	0.389979	-0.573739	0.326243					0.163953	0.392592	0.451497	0.48011
0.510397	0.464256	-0.499462	0.332359					0.11054	0.393108	0.37507	0.401118
0.576481	0.531952	-0.362173	0.35095					0.0833088	0.362225	0.342414	0.356233
0.485905	0.500736	-0.221271	0.360486					0.0869831	0.323601	0.389419	0.356194
0.370004	0.403304	-0.0858105	0.362908					0.0842937	0.295753	0.46818	0.365637
0.282183	0.375594	0.026594	0.33634					0.0606164	0.276813	0.544888	0.368877
0.179504	0.367619	0.0513136	0.316855					0.0427753	0.247282	0.638734	0.379014
-0.00600233	0.367121	0.0546844	0.320772					0.0363491	0.225776	0.697723	0.370025
-0.16891	0.402527	0.0146279	0.293118					0.0295177	0.223884	0.702641	0.334061
-0.22724	0.410888	-0.0882649	0.265578					-0.0084	0.223781	0.651041	0.285287
-0.246317	0.346555	-0.190291	0.278794					-0.0327127	0.206368	0.551181	0.224532
-0.241328	0.29882	-0.24357	0.307892					-0.0459141	0.192115	0.483314	0.200156
-0.211296	0.251803	-0.16718	0.314727					-0.0482603	0.197329	0.4465	0.207003
-0.104319	0.271768	-0.0847012	0.315624					-0.0396215	0.182306	0.426335	0.239993
-0.0715678	0.336834	0.0547202	0.320341					-0.0430088	0.150215	0.420644	0.307635
-0.100347	0.384998	0.276963	0.35728					-0.0467856	0.135579	0.445023	0.37692
-0.150005	0.378012	0.484472	0.415684					-0.0833298	0.157174	0.503104	0.415372
-0.21953	0.364167	0.654751	0.49309					-0.128347	0.176639	0.50855	0.427119
-0.246295	0.338074	0.719108	0.51973					-0.213334	0.212307	0.457289	0.402832
-0.284904	0.325859	0.684051	0.428015					-0.32175	0.282711	0.402796	0.364969
-0.282818	0.3542	0.550935	0.292496					-0.434701	0.37333	0.378183	0.362052
-0.239497	0.41001	0.361508	0.2039					-0.54032	0.452792	0.344293	0.366643
-0.154986	0.409146	0.191609	0.226505					-0.627049	0.497461	0.317432	0.407448
-0.0687246	0.419025	-0.0152122	0.339008					-0.688574	0.526738	0.340901	0.449932
-0.0140704	0.389062	-0.199833	0.392464					-0.697613	0.530574	0.400558	0.493747
0.0255406	0.367732	-0.329366	0.41712					-0.633427	0.476473	0.453371	0.527549
0.0863651	0.331972	-0.376943	0.451703					-0.502138	0.360175	0.469198	0.513795
0.112501	0.330073	-0.33368	0.45263					-0.349048	0.23304	0.500141	0.514075
0.184318	0.336931	-0.32362	0.389761					-0.155786	0.129377	0.503586	0.482557
0.289109	0.370282	-0.262255	0.32815					0.0335124	0.138888	0.488977	0.435594
0.332319	0.380039	-0.135769	0.313638					0.169758	0.202641	0.487962	0.406002
0.393198	0.374788	0.0202841	0.296552					0.202204	0.241149	0.487703	0.382724
0.424841	0.352357	0.152443	0.310493					0.151991	0.234237	0.513105	0.379271
0.461816	0.34789	0.157098	0.323297					0.105178	0.24655	0.489499	0.364604
0.454084	0.362334	0.178984	0.311085					0.0161844	0.286508	0.477394	0.375222
0.416434	0.387986	0.175038	0.280864					-0.11215	0.324471	0.465952	0.390076
0.44794	0.458223	0.103843	0.185182					-0.207538	0.331611	0.397624	0.36182
0.534991	0.553116	0.0571379	0.130201					-0.231454	0.337383	0.31806	0.334399
0.646278	0.681896	-0.0254504	0.257956					-0.194241	0.347144	0.220117	0.300999
0.781472	0.76593	-0.0706452	0.407146					-0.192329	0.350604	0.17534	0.258816
0.876535	0.82322	-0.125154	0.548868					-0.17518	0.285359	0.128647	0.201152
0.919884	0.800465	-0.143879	0.64163					-0.106183	0.218865	0.0699918	0.144418
0.898122	0.725895	-0.10251	0.660173					-0.0140994	0.189621	0.0856177	0.132961
0.727479	0.585599	-0.077055	0.662293					0.0809286	0.170229	0.103799	0.120988
0.507925	0.357469	-0.00546955	0.621884					0.141507	0.17173	0.13506	0.12791
0.249922	0.154186	0.129215	0.564361					0.236814	0.187578	0.134811	0.157745
-0.00822502	0.191474	0.290385	0.516468					0.355522	0.221982	0.111792	0.192576
-0.161403	0.313837	0.425973	0.510419					0.47181	0.24628	0.119251	0.255312
-0.2507	0.402192	0.509515	0.469487					0.586869	0.271131	0.0890271	0.285913
-0.294292	0.452207	0.543872	0.450012					0.677185	0.304635	0.0580688	0.333983
-0.259543	0.426259	0.600977	0.478696					0.756075	0.34072	0.0143465	0.345316
-0.168708	0.406417	0.61944	0.500756					0.805506	0.37408	-0.00263444	0.341745
-0.0439145	0.385013	0.631015	0.519531					0.810879	0.410394	0.0251986	0.338423
-0.0172657	0.389577	0.636118	0.536884					0.762633	0.436813	0.0276663	0.31218
-0.0665224	0.441142	0.666616	0.53824					0.670654	0.446277	0.00724755	0.282814
-0.0854141	0.4632	0.759768	0.538344					0.574376	0.435544	-0.0087427	0.252416
-0.192388	0.428961	0.79024	0.507947					0.473325	0.404202	-0.00109543	0.235046
-0.406046	0.36648	0.783094	0.48495					0.395492	0.366647	-0.017919	0.217811
-0.667784	0.341495	0.756261	0.444767					0.334832	0.325005	-0.053162	0.207041
-0.853319	0.419	0.747703	0.401987					0.318191	0.303272	-0.0991283	0.192047
-0.929253	0.537711	0.70508	0.361635					0.320736	0.28737	-0.127502	0.161026
-1.02762	0.685256	0.621899	0.327511					0.317779	0.275634	-0.116217	0.13487
-1.07223	0.810431	0.551027	0.336823					0.29972	0.274301	-0.112934	0.125454
-1.02283	0.887186	0.510004	0.334604					0.224438	0.258069	-0.111326	0.128817
-0.8887	0.86083	0.511319	0.354522					0.151023	0.259937	-0.151053	0.172176
-0.836695	0.817038	0.530286	0.351829					0.0797465	0.253215	-0.165323	0.208865
-0.873155	0.766197	0.579071	0.342682					-0.00786514	0.2516	-0.166996	0.220683
-0.831266	0.661049	0.639668	0.324552					-0.0798647	0.246265	-0.212049	0.227695
-0.779792	0.587072	0.703786	0.348234					-0.03517	0.242649	-0.272948	0.231563
-0.75535	0.518307	0.793714	0.44876					0.136569	0.284668	-0.31119	0.246147
-0.807076	0.501371	0.889153	0.591001					0.284787	0.306012	-0.263969	0.219321
-0.789717	0.471329	0.940625	0.662396					0.405376	0.302554	-0.229276	0.198499
-0.729839	0.446709	0.969965	0.753114					0.546241	0.32373	-0.193954	0.174071
-0.796937	0.488108	1.00447	0.824881					0.657313	0.342699	-0.122347	0.132296
-0.893687	0.556988	1.05632	0.868346					0.645655	0.323852	-0.0336564	0.131684
-0.92527	0.57736	1.04608	0.842998					0.501697	0.277493	0.0350551	0.171827
-0.922394	0.553399	0.929465	0.763706					0.35712	0.275039	0.0364036	0.170643
-0.885785	0.53619	0.765606	0.686081					0.217031	0.302767	0.0236441	0.14737
-0.825452	0.520011	0.581628	0.557391					0.0711217	0.316692	-0.00755509	0.10346
-0.686156	0.493073	0.375409	0.417027					-0.0680592	0.298336	-0.0571416	0.0728152
-0.559413	0.492882	0.153381	0.295941					-0.189786	0.292187	-0.145337	0.128724
-0.507881	0.501163	-0.0723726	0.238947					-0.276293	0.289707	-0.239233	0.221612
-0.489325	0.492459	-0.245123	0.293681					-0.323633	0.266715	-0.315043	0.253858
-0.626518	0.480993	-0.315096	0.342948					-0.365479	0.244923	-0.367964	0.23273
-0.848102	0.499589	-0.339209	0.390058					-0.403797	0.25518	-0.409192	0.204105
-1.02871	0.56362	-0.376745	0.429564					-0.378373	0.268978	-0.500075	0.230672
-1.14059	0.661733	-0.413968	0.463066					-0.297823	0.269021	-0.550031	0.232367
-1.21753	0.800091	-0.39413	0.478893					-0.204414	0.270993	-0.564384	0.229334
-1.25451	0.965222	-0.355494	0.485285					-0.14135	0.27546	-0.553802	0.242514
-1.10978	1.00535	-0.335192	0.525145					-0.0813081	0.277279	-0.525628	0.241069
-0.876863	0.955918	-0.355029	0.533285					-0.0339238	0.248581	-0.515918	0.228669
-0.674613	0.870776	-0.375222	0.530471					-0.0781918	0.228109	-0.445435	0.23046
-0.447367	0.76713	-0.392198	0.512229					-0.16639	0.244086	-0.356353	0.24267
-0.214831	0.667652	-0.435357	0.49333					-0.208712	0.262377	-0.29387	0.230998
0.0254683	0.584814	-0.503076	0.492498					-0.23321	0.279713	-0.254936	0.231365
0.138302	0.543126	-0.63249	0.510474					-0.204727	0.264247	-0.246638	0.264326
0.176592	0.482222	-0.722385	0.534908					-0.12625	0.21578	-0.219126	0.281735
0.15089	0.435714	-0.73973	0.537528					0.0310255	0.122066	-0.171939	0.27181
-0.0225412	0.407573	-0.766445	0.545053					0.209443	0.0809857	-0.159457	0.252339
-0.232783	0.430886	-0.775893	0.531846					0.326743	0.156863	-0.132686	0.201526
-0.444342	0.485848	-0.737801	0.471645					0.444401	0.265582	-0.113438	0.158546
-0.574725	0.49377	-0.676999	0.391702					0.47782	0.320532	-0.0826215	0.139032
-0.631099	0.486368	-0.600449	0.327916					0.451479	0.324592	-0.0427594	0.146439
-0.611033	0.485271	-0.575349	0.285659					0.383336	0.322971	-0.076072	0.142157
-0.493896	0.471037	-0.540732	0.243488					0.280705	0.294425	-0.108235	0.167318
-0.365452	0.441094	-0.486872	0.202697					0.181552	0.254904	-0.163618	0.220784
-0.263441	0.397204	-0.425336	0.186477					0.0926373	0.209775	-0.206209	0.275183
-0.179335	0.35381	-0.352277	0.218833					0.0624763	0.19931	-0.261028	0.315464
-0.126947	0.346085	-0.325415	0.27049					0.0757059	0.220897	-0.350123	0.363108
-0.124753	0.376377	-0.305042	0.319318					0.135394	0.257748	-0.420516	0.382232
-0.146971	0.343967	-0.245615	0.34416					0.230494	0.337575	-0.492407	0.390073
-0.211221	0.291242	-0.203506	0.357602					0.307984	0.428991	-0.514905	0.378323
-0.337705	0.290897	-0.206374	0.382424					0.311535	0.467999	-0.509415	0.360022
-0.505389	0.312751	-0.155221	0.405735					0.281621	0.458371	-0.490771	0.32725
-0.697656	0.340263	-0.080447	0.464965					0.191906	0.419836	-0.453742	0.293258
-0.85488	0.37396	0.072556	0.515297					0.0270646	0.343946	-0.397328	0.279312
-0.953789	0.380554	0.22142	0.544365					-0.124558	0.272849	-0.340217	0.279315
-0.9153	0.355291	0.342425	0.567893					-0.21303	0.206209	-0.334481	0.30336
-0.714169	0.30979	0.478605	0.588961					-0.24384	0.179493	-0.381624	0.338172
-0.455624	0.26498	0.530216	0.61308					-0.285928	0.192099	-0.437842	0.407264
-0.131502	0.227459	0.568626	0.62543					-0.286819	0.212379	-0.483972	0.463794
0.164808	0.212893	0.466614	0.626718					-0.253652	0.200953	-0.535132	0.495279
0.35252	0.210774	0.28108	0.610361					-0.259802	0.17986	-0.569844	0.514393
0.460682	0.252344	0.0873809	0.60573					-0.291984	0.137539	-0.598169	0.539975
0.484093	0.296597	-0.131561	0.570866					-0.291272	0.106752	-0.625355	0.558238
0.44263	0.315936	-0.276561	0.520317					-0.225528	0.150987	-0.633344	0.537206
0.343286	0.306761	-0.410126	0.433056					-0.129041	0.234013	-0.642584	0.520017
0.23462	0.289913	-0.469511	0.354972					-0.0234455	0.324128	-0.636986	0.501546
0.204654	0.273341	-0.451683	0.361722					0.101563	0.432484	-0.628363	0.469968
0.144015	0.277911	-0.38467	0.447667					0.222509	0.519422	-0.594983	0.42581
0.0728286	0.295354	-0.29514	0.508659					0.31524	0.573035	-0.516771	0.376378
0.0137708	0.335554	-0.270091	0.569871					0.374797	0.603142	-0.475272	0.351632
-0.0441725	0.353228	-0.267748	0.606953					0.367765	0.581442	-0.447176	0.329037
-0.0115129	0.368371	-0.30483	0.588422					0.365381	0.571429	-0.413589	0.302358
0.0360394	0.411757	-0.36497	0.555144					0.37028	0.551538	-0.402711	0.298017
0.111331	0.457356	-0.431502	0.517231					0.375358	0.536345	-0.394679	0.300401
0.182182	0.493758	-0.52689	0.475576					0.345332	0.502743	-0.386697	0.293232
0.345488	0.532682	-0.586605	0.422429					0.287908	0.43851	-0.351903	0.273626
0.608504	0.550734	-0.603847	0.430482					0.268182	0.40666	-0.300878	0.254584
0.813842	0.562734	-0.518339	0.420495					0.268924	0.380681	-0.291713	0.283178
1.03742	0.624148	-0.397417	0.394657					0.245858	0.342103	-0.297147	0.334362
1.25601	0.717466	-0.332163	0.387515					0.213267	0.295391	-0.342691	0.394547
1.47444	0.830432	-0.230671	0.410637					0.228838	0.273101	-0.453338	0.487476
1.63239	0.859269	-0.145878	0.457066					0.242373	0.286209	-0.523845	0.56346
1.5882	0.826932	-0.0954251	0.447533					0.252635	0.302945	-0.580093	0.633431
1.48352	0.752956	-0.122568	0.456175					0.198933	0.314156	-0.614402	0.667225
1.24653	0.608483	-0.228946	0.511792					0.174446	0.343921	-0.616768	0.666255
0.971753	0.449847	-0.269251	0.548623					0.206648	0.391784	-0.583956	0.653661
0.677721	0.326723	-0.289324	0.509471					0.224845	0.414453	-0.503956	0.627771
0.342573	0.274511	-0.295293	0.444046					0.25981	0.399391	-0.526807	0.647877
0.141636	0.298333	-0.260525	0.380159					0.287132	0.361044	-0.60771	0.698083
0.00286838	0.369437	-0.187434	0.293128					0.36705	0.334038	-0.670498	0.745754
-0.038669	0.38494	-0.0531851	0.243992					0.4161	0.295915	-0.714775	0.785744
-0.0243573	0.377951	0.0953401	0.265384					0.395605	0.241058	-0.742205	0.820107
0.0752473	0.376422	0.187264	0.331681					0.348334	0.213339	-0.778294	0.85789
0.231467	0.361278	0.291083	0.355268					0.311353	0.210735	-0.762083	0.867404
0.337923	0.379693	0.414758	0.362891					0.25539	0.23381	-0.680904	0.832845
0.395435	0.389063	0.510528	0.357446					0.12139	0.283418	-0.605296	0.778065
0.395662	0.414904	0.58907	0.353343					0.000955358	0.344574	-0.553752	0.729049
0.373303	0.427795	0.604481	0.34894					-0.0930502	0.398432	-0.523799	0.696292
0.234479	0.436738	0.646405	0.311395					-0.16731	0.446764	-0.482319	0.650789
0.00219862	0.446639	0.660596	0.285095					-0.226488	0.477473	-0.39703	0.58587
-0.144141	0.453588	0.58651	0.238847					-0.196095	0.441423	-0.327501	0.520652
-0.245575	0.481582	0.462099	0.20847					-0.0788436	0.382828	-0.263163	0.475962
-0.315724	0.51948	0.286211	0.178308					0.0142784	0.357546	-0.19294	0.436619
-0.377519	0.603639	0.109184	0.177374					0.0830272	0.380353	-0.117918	0.39596
-0.339617	0.687469	-0.0483878	0.245504					0.17714	0.464285	-0.0527583	0.347237
-0.22389	0.72205	-0.203656	0.289531					0.244693	0.560535	-0.0443294	0.303337
-0.160609	0.727518	-0.335077	0.326555					0.213219	0.586394	-0.0677252	0.254061
-0.0745269	0.75149	-0.374771	0.346153					0.174827	0.601923	-0.0945014	0.214257
0.0264267	0.796137	-0.325482	0.324344					0.175117	0.581514	-0.135003	0.185062
0.0873213	0.780118	-0.267441	0.297424					0.206657	0.541998	-0.19137	0.192909
0.0895991	0.7601	-0.192006	0.263696					0.208624	0.491545	-0.251862	0.225691
0.073601	0.756996	-0.0938942	0.257369					0.198905	0.422795	-0.30292	0.242399
0.0670037	0.764281	0.0479499	0.262404					0.233823	0.385765	-0.355156	0.269322
0.0934915	0.723531	0.214831	0.273018					0.254674	0.355124	-0.430495	0.334818
0.145799	0.657274	0.33643	0.301168					0.278847	0.352347	-0.517257	0.40376
0.249721	0.619044	0.479628	0.393322					0.295958	0.343458	-0.594259	0.466057
0.378139	0.599917	0.547735	0.478252					0.328338	0.311486	-0.634154	0.524937
0.586639	0.600348	0.613864	0.524387					0.380265	0.307777	-0.623538	0.551768
0.825173	0.635767	0.661074	0.596368					0.414971	0.294492	-0.560225	0.544401
1.00376	0.659065	0.588618	0.692154					0.444553	0.265617	-0.437878	0.493527
1.18326	0.675782	0.495764	0.767846					0.444341	0.226151	-0.255234	0.409848
1.43663	0.731361	0.410829	0.733776					0.441817	0.220862	-0.0561778	0.317495
1.76614	0.813889	0.373296	0.696126					0.435548	0.233556	0.124533	0.249592
2.047	0.908124	0.257157	0.650293					0.459542	0.226411	0.28644	0.250823
2.22738	0.976618	0.13423	0.576908					0.501467	0.22497	0.418013	0.260897
2.41687	1.04103	0.108355	0.518937					0.528718	0.251947	0.516216	0.269243
2.65684	1.12808	0.154468	0.47516					0.541868	0.29359	0.575011	0.280404
2.81522	1.16899	0.251649	0.46247					0.539622	0.315727	0.62213	0.285856
2.911	1.16687	0.361395	0.455727					0.536033	0.309583	0.661162	0.293107
3.01459	1.11199	0.583707	0.466172					0.491306	0.28984	0.656701	0.283478
3.25936	1.11303	0.774776	0.459048					0.439888	0.255857	0.660192	0.290702
3.50246	1.11302	0.8714	0.372236					0.411856	0.223573	0.664307	0.317663
3.63105	1.09956	0.944591	0.304352					0.462853	0.230158	0.661465	0.35618
3.76183	1.1148	0.946282	0.256449					0.556237	0.255193	0.679512	0.393213
3.89106	1.1296	0.925939	0.227133					0.616598	0.263632	0.704369	0.417587
4.03637	1.15237	0.852133	0.248122					0.659613	0.273532	0.770776	0.439758
4.13166	1.13522	0.84287	0.264708					0.695624	0.254819	0.847114	0.459734
4.29679	1.16341	0.963974	0.269733					0.750718	0.211825	0.900504	0.463168
4.53662	1.18729	1.06827	0.28433					0.738002	0.198455	0.947202	0.467203
4.79438	1.22393	1.14307	0.311135					0.674726	0.185825	0.949703	0.470505
5.07885	1.30471	1.20198	0.338676					0.643907	0.193122	0.942104	0.474034
5.31924	1.37623	1.31088	0.336411					0.673618	0.252789	0.914699	0.484506
5.53278	1.47205	1.36571	0.351636					0.722419	0.352006	0.862982	0.477833
5.66799	1.51688	1.3469	0.392721					0.70931	0.400056	0.857546	0.478706
5.73308	1.51942	1.33724	0.432139					0.723694	0.456233	0.907653	0.481694
5.77392	1.4706	1.40608	0.443906					0.752524	0.533754	0.986151	0.482822
5.7766	1.37309	1.55912	0.42146					0.785761	0.611976	1.06155	0.481136
5.7693	1.31373	1.68137	0.427857					0.760406	0.623318	1.1465	0.489908
5.81811	1.30176	1.82107	0.441241					0.70069	0.573859	1.24011	0.525969
5.90202	1.32439	1.90109	0.430559					0.703712	0.520869	1.29379	0.551989
6.05557	1.40782	1.94271	0.438148					0.694614	0.475314	1.27036	0.564249
6.20966	1.50036	1.94128	0.431642					0.728908	0.448184	1.27077	0.59555
6.35065	1.62825	1.86103	0.426763					0.768226	0.429624	1.29098	0.633724
6.56682	1.80883	1.80131	0.440773					0.844932	0.440914	1.28252	0.664718
6.72217	1.91411	1.8133	0.416691					0.937786	0.46294	1.26821	0.685178
6.80446	1.97296	1.95467	0.314436					1.01219	0.503265	1.28039	0.691814
6.8779	2.01886	2.14336	0.235603					1.14051	0.538	1.33012	0.683752
6.93991	2.0581	2.32028	0.230501					1.2134	0.5449	1.33274	0.662693
7.05047	2.05654	2.5084	0.240713					1.2669	0.560027	1.30388	0.64216
7.14152	1.985	2.62044	0.254828					1.36682	0.575263	1.29913	0.639006
7.23355	1.96241	2.60411	0.26819					1.52173	0.61719	1.31175	0.643573
7.36179	1.96306	2.4805	0.381102					1.66906	0.686926	1.31425	0.669219
7.40677	1.91823	2.29678	0.564322					1.7391	0.725617	1.32859	0.699268
7.48209	1.91114	2.12048	0.721324					1.83438	0.761151	1.358	0.728026
7.49864	1.92245	1.94149	0.860877					1.95791	0.786025	1.39849	0.769127
7.37016	1.91401	1.79037	0.947712					2.01299	0.795444	1.45785	0.799086
7.18968	1.86021	1.75972	0.964339					2.02474	0.785473	1.51042	0.808039
7.02368	1.83989	1.78759	0.942115					2.02294	0.742044	1.57851	0.814914
6.96634	1.89382	1.86812	0.862157					2.03422	0.70509	1.64181	0.841605
6.89054	1.88484	1.94637	0.797333					2.02147	0.670393	1.6977	0.876099
6.8081	1.85868	2.02627	0.749661					1.96653	0.645932	1.7639	0.903522
6.86242	1.84666	2.13165	0.70657					1.90116	0.593807	1.80198	0.930701
7.05121	1.87261	2.13967	0.703234					1.78323	0.527178	1.81954	0.974278
7.26543	1.86914	2.11056	0.683848					1.65932	0.48775	1.76754	1.01614
7.41457	1.79904	2.03784	0.693168					1.5374	0.469384	1.71136	1.02624
7.57338	1.78019	1.94607	0.680601					1.48323	0.465953	1.66306	1.02314
7.77182	1.79166	1.84259	0.652865					1.48201	0.474655	1.60422	1.02324
7.96673	1.85642	1.76654	0.64858					1.47294	0.483129	1.55603	1.02288
8.01953	1.88779	1.76044	0.656962					1.49145	0.497175	1.51943	1.02176
8.00431	1.9067	1.8119	0.66573					1.53095	0.510622	1.56663	1.00854
8.0019	1.93638	1.94829	0.650688					1.58774	0.529292	1.61739	1.00551
8.025	2.0003	2.15036	0.643301					1.59202	0.553097	1.68371	1.00787
8.11233	2.11411	2.43331	0.635965					1.5722	0.55663	1.77123	1.00395
8.16693	2.19528	2.67082	0.623907					1.6131	0.580441	1.85033	1.00086
8.28939	2.31464	2.84019	0.609976					1.68915	0.612608	1.91731	0.985115
8.496	2.48002	2.95555	0.601376					1.74	0.637565	1.95127	0.959044
8.72213	2.66152	3.04382	0.598453					1.76248	0.640084	1.97437	0.944209
8.87544	2.75525	3.14187	0.598217					1.78156	0.61716	1.98397	0.93439
8.88569	2.73354	3.14245	0.588132					1.78381	0.592811	1.96472	0.923598
8.83562	2.62838	3.12525	0.568523					1.74392	0.563083	1.95316	0.921546
8.77319	2.49288	3.13028	0.53898					1.67248	0.525239	1.97416	0.922123
8.65064	2.32517	3.10035	0.495199					1.65571	0.513546	2.002	0.93518
8.51538	2.15783	2.99121	0.477186					1.71901	0.546457	2.01731	0.956315
8.43617	2.0434	2.79523	0.548345					1.77719	0.601845	2.03405	0.993004
8.45555	2.02312	2.63039	0.645224					1.82507	0.661328	2.05829	1.02664
8.57748	2.11288	2.52898	0.707562					1.86852	0.719296	2.08074	1.03778
8.72116	2.19976	2.44479	0.770805					1.90505	0.77124	2.04262	1.05326
8.80892	2.21088	2.41999	0.809941					1.86618	0.77612	1.96297	1.04776
8.85577	2.19711	2.4297	0.805864					1.71851	0.729896	1.89261	1.05253
8.91974	2.20519	2.43385	0.81026					1.59335	0.67145	1.79872	1.05672
8.88168	2.11807	2.39372	0.843274					1.52178	0.61449	1.70718	1.04438
8.80701	2.01229	2.27995	0.888136					1.47934	0.556806	1.61677	1.02812
8.70472	1.94685	2.18805	0.898499					1.48214	0.513251	1.61386	0.996749
8.68987	1.98906	2.13203	0.887892					1.55448	0.498402	1.67599	0.961878
8.76084	2.07451	2.10761	0.880233					1.68013	0.503678	1.75258	0.915195
8.79304	2.1027	2.16358	0.832325					1.76685	0.504678	1.8658	0.873921
8.95932	2.23197	2.28632	0.71663					1.79574	0.512748	1.98975	0.851467
9.1504	2.34373	2.46459	0.616012					1.78902	0.541409	2.11804	0.85279
9.38967	2.44169	2.59327	0.572629					1.75269	0.58332	2.19283	0.855482
9.60949	2.47894	2.61023	0.602759					1.66493	0.616009	2.23453	0.851405
9.74817	2.4543	2.58027	0.631492					1.56016	0.64746	2.27134	0.848154
9.85579	2.46034	2.5274	0.654018					1.46856	0.675614	2.2976	0.839512
9.8727	2.40907	2.49405	0.706028					1.40907	0.703759	2.31461	0.843203
9.88806	2.39378	2.44746	0.752722					1.39061	0.721392	2.317	0.831499
9.82496	2.34818	2.43325	0.783463					1.38883	0.718277	2.31258	0.81726
9.77857	2.3579	2.55344	0.769127					1.42405	0.74316	2.29386	0.814439
9.79316	2.41797	2.72938	0.775425					1.48827	0.769405	2.25334	0.818823
9.8555	2.48654	2.87159	0.827979					1.57634	0.799293	2.18488	0.818108
9.97282	2.57282	2.93776	0.875777					1.61015	0.789434	2.09214	0.809366
10.0075	2.57229	2.98506	0.933128					1.59786	0.768093	1.97531	0.8193
10.1078	2.58941	2.98829	0.977431					1.5488	0.755786	1.86298	0.836156
10.1924	2.5734	2.84883	1.02869					1.50653	0.730747	1.79244	0.844809
10.1372	2.49976	2.65947	1.07407					1.47283	0.733546	1.73507	0.840641
10.0298	2.39374	2.47345	1.08644					1.46705	0.763935	1.70808	0.859135
9.89348	2.31639	2.29678	1.09761					1.53791	0.826755	1.70548	0.879106
9.84336	2.34733	2.11135	1.12686					1.64984	0.887739	1.69841	0.875247
9.71611	2.37529	2.00126	1.14318					1.80573	0.952313	1.69416	0.864574
9.5457	2.41672	1.96468	1.13021					1.90704	0.990805	1.66107	0.850264
9.50113	2.54337	1.97044	1.11927					1.94455	0.96624	1.6193	0.843914
9.50551	2.72308	2.01089	1.11679					1.89528	0.886698	1.54822	0.8536
9.51198	2.84165	2.09582	1.11683					1.81122	0.813823	1.48142	0.881437
9.45095	2.84805	2.22574	1.09257					1.70304	0.767705	1.49924	0.904502
9.51287	2.89685	2.32579	1.07654					1.52489	0.723926	1.55485	0.926215
9.66849	2.94949	2.48283	1.04247					1.37389	0.729577	1.63319	0.938086
9.79494	2.93861	2.64642	0.986367					1.26386	0.761126	1.7223	0.946685
9.92518	2.8989	2.83824	0.908088					1.21226	0.785615	1.82938	0.915974
10.0255	2.88791	3.02576	0.794065					1.15169	0.802828	1.94607	0.8713
10.1535	2.93159	3.17883	0.689626					1.11582	0.812517	2.00579	0.839524
10.1837	2.89864	3.27203	0.629019					1.17024	0.819838	2.02478	0.814543
10.0973	2.78449	3.30851	0.602789					1.22228	0.77819	1.99434	0.794738
10.0538	2.69508	3.31745	0.609723					1.26672	0.71755	1.94392	0.766201
10.0231	2.62967	3.25713	0.624447					1.30118	0.682311	1.88609	0.757435
10.0672	2.59356	3.18919	0.631836					1.33565	0.650295	1.82248	0.757977
10.1481	2.54919	3.17374	0.642602					1.32087	0.608703	1.77804	0.779663
10.277	2.57828	3.27762	0.63282					1.26017	0.568301	1.7018	0.827254
10.4558	2.66858	3.37304	0.635094					1.22509	0.566457	1.66332	0.85631
10.554	2.73439	3.47121	0.647894					1.17962	0.588925	1.66669	0.88614
10.5733	2.75569	3.60152	0.671092					1.13377	0.600869	1.66745	0.906807
10.4772	2.73437	3.69704	0.700682					1.12559	0.613634	1.63329	0.927263
10.2824	2.69459	3.72896	0.730909					1.15177	0.641516	1.59623	0.937597
10.0763	2.5721	3.6248	0.780619					1.16539	0.673208	1.63274	0.898201
9.89264	2.44188	3.52802	0.817782					1.16968	0.684371	1.66802	0.883453
9.73369	2.33116	3.44569	0.866251					1.19669	0.68401	1.67248	0.880981
9.6253	2.22884	3.29076	0.935957					1.18022	0.686877	1.69029	0.895324
9.58127	2.15327	3.09709	1.00747					1.113	0.679915	1.74798	0.91592
9.6238	2.11959	2.87658	1.09677					1.05347	0.686518	1.78512	0.935165
9.67324	2.14496	2.69572	1.16927					1.02263	0.704313	1.77674	0.98273
9.69953	2.1827	2.46733	1.27598					0.974056	0.715215	1.75922	1.01089
9.81495	2.24816	2.24214	1.36765					0.918244	0.702479	1.77631	1.01872
9.95755	2.36215	2.11754	1.39291					0.926177	0.683873	1.82004	0.992634
10.1239	2.48184	2.08767	1.38511					0.960319	0.673213	1.8313	0.960228
10.3084	2.58203	2.14189	1.33875					0.979161	0.63358	1.83884	0.938569
10.455	2.6559	2.26432	1.25139					0.999076	0.579614	1.87866	0.889298
10.6091	2.71991	2.4309	1.14942					1.03666	0.546787	1.89071	0.839539
10.5939	2.70261	2.53142	1.09328					1.06748	0.547854	1.82965	0.804564
10.5126	2.64192	2.58306	1.05779					1.07357	0.565296	1.73847	0.780504
10.4476	2.6071	2.611	1.03149					1.0752	0.585886	1.68609	0.75681
10.2956	2.54633	2.59942	1.02467					1.08779	0.631548	1.66017	0.723787
10.1245	2.44287	2.55878	1.03288					1.09371	0.697029	1.59647	0.711178
10.0197	2.35524	2.5487	1.04882					1.09041	0.755225	1.57467	0.699605
10.1258	2.34897	2.61815	1.05726					1.11817	0.826707	1.62247	0.682577
10.2413	2.33887	2.72269	1.06885					1.19008	0.907366	1.6667	0.698502
10.2856	2.3029	2.81599	1.05121					1.27442	0.97244	1.68149	0.726668
10.4391	2.33447	2.92683	1.02247					1.35994	1.02624	1.65302	0.760831
10.6518	2.44158	3.02772	1.00183					1.42288	1.04353	1.64821	0.784526
10.7535	2.50087	3.12326	0.958131					1.46342	1.02583	1.64392	0.810652
10.685	2.48264	3.19083	0.909916					1.48817	0.998206	1.6025	0.829725
10.6319	2.47173	3.19796	0.864839					1.47419	0.934736	1.54789	0.818061
10.5891	2.46937	3.21736	0.84479					1.45565	0.883342	1.49287	0.807837
10.4607	2.44182	3.26119	0.81981					1.41493	0.863604	1.47892	0.798973
10.2964	2.39337	3.28064	0.770187					1.36382	0.855175	1.45528	0.793118
10.1761	2.3949	3.20626	0.747405					1.337	0.862649	1.4116	0.768588
10.1394	2.43046	3.08648	0.739413					1.24704	0.860371	1.38903	0.711982
10.1593	2.51236	3.02896	0.736487					1.12312	0.892075	1.38111	0.655029
10.2233	2.60296	3.00279	0.770502					0.977254	0.92717	1.35676	0.611299
10.2378	2.6335	2.88389	0.864834					0.826044	0.938418	1.30071	0.577427
10.2295	2.63994	2.73926	0.976868					0.720604	0.970248	1.2578	0.547274
10.2194	2.61544	2.64922	1.11825					0.626821	0.999549	1.23872	0.527722
10.1665	2.59834	2.60336	1.22171					0.606198	1.02767	1.22355	0.524929
10.0657	2.56604	2.55835	1.23766					0.631362	1.04818	1.22151	0.537594
9.92237	2.49765	2.44744	1.24486					0.700478	1.08246	1.25542	0.548624
9.8878	2.51264	2.37506	1.29156					0.797919	1.13101	1.33891	0.566385
9.927	2.58643	2.4304	1.27009					0.862203	1.11953	1.40991	0.594001
9.90387	2.62945	2.6161	1.15087					0.931378	1.0861	1.43861	0.627186
9.79417	2.63713	2.84929	1.02593					0.985076	1.0705	1.45454	0.659784
9.66481	2.62632	3.0639	0.956583					1.02627	1.05579	1.45108	0.668517
9.56857	2.64199	3.30647	0.884195					1.01182	1.01637	1.48085	0.655373
9.42438	2.59036	3.58223	0.795042					0.975136	0.954093	1.47147	0.626219
9.23074	2.47337	3.70092	0.781066					0.938544	0.940197	1.43047	0.600638
9.14671	2.40195	3.61515	0.82823					0.86016	0.944436	1.39802	0.587317
9.18957	2.33644	3.45566	0.886669					0.805426	0.92952	1.33554	0.589017
9.20629	2.24648	3.22441	0.956911					0.766795	0.900894	1.30785	0.601208
9.20431	2.17823	2.98605	1.0375					0.775966	0.8992	1.21858	0.627187
9.26782	2.15793	2.75506	1.12092					0.810201	0.93216	1.13678	0.661131
9.35378	2.19213	2.60963	1.13841					0.88521	0.94176	1.09556	0.678576
9.33402	2.22949	2.56896	1.0922					1.00301	0.959498	1.06728	0.682947
9.31846	2.31257	2.55653	1.08068					1.07303	0.965258	1.08856	0.681842
9.42517	2.44876	2.63505	1.04236					1.10529	0.969006	1.05486	0.684912
9.54291	2.56165	2.68884	1.0097					1.11705	0.969639	1.00063	0.692393
9.56595	2.6496	2.66576	0.993779					1.11964	0.958145	0.955969	0.701322
9.549	2.72344	2.61361	1.01543					1.08858	0.956951	0.932671	0.720346
9.63228	2.83297	2.5504	1.03697					1.05805	0.941717	0.912732	0.73671
9.61827	2.87087	2.46991	1.01118					1.05463	0.949349	0.883333	0.770818
9.42685	2.81156	2.34892	1.00504					1.0624	0.990344	0.891973	0.800473
9.19108	2.72333	2.25991	0.982198					1.05851	1.02851	0.979643	0.784178
8.99688	2.61599	2.26982	0.914715					1.01751	1.06591	1.07582	0.772393
8.84096	2.48322	2.3458	0.811322					0.95002	1.07829	1.17097	0.751018
8.65853	2.31037	2.44493	0.72978					0.828107	1.07028	1.29344	0.742936
8.59031	2.2126	2.56253	0.680417					0.703855	1.0461	1.4063	0.742487
8.64801	2.21631	2.67099	0.621179					0.61784	0.997971	1.50289	0.743805
8.72832	2.25687	2.74688	0.572991					0.556543	0.955477	1.53567	0.740691
8.80116	2.33432	2.74389	0.560289					0.570787	0.887937	1.53517	0.730989
8.87216	2.46044	2.66264	0.564768					0.636627	0.821655	1.46239	0.714407
8.88318	2.57468	2.53557	0.566611					0.724873	0.76535	1.36957	0.689
8.80311	2.62652	2.4117	0.571553					0.77236	0.735637	1.30427	0.668142
8.69552	2.6193	2.34949	0.570477					0.785844	0.732911	1.2594	0.651893
8.57404	2.57496	2.3776	0.549811					0.79421	0.722461	1.26428	0.648123
8.4256	2.49276	2.46858	0.533254					0.769416	0.731327	1.29346	0.650503
8.28164	2.40388	2.59171	0.521406					0.755903	0.73945	1.37233	0.647742
8.18591	2.34521	2.71776	0.537267					0.770547	0.726141	1.44943	0.654151
8.13794	2.32521	2.81355	0.596645					0.847931	0.695851	1.46793	0.648003
8.103	2.34784	2.83027	0.652925					0.932943	0.651377	1.47233	0.635566
8.15037	2.43848	2.75675	0.722448					1.01401	0.613826	1.42193	0.599902
8.22256	2.54493	2.60844	0.749995					1.08014	0.581092	1.33356	0.565789
8.20654	2.57835	2.42973	0.762423					1.07065	0.559898	1.25263	0.543911
8.18899	2.58387	2.29757	0.747796					1.02513	0.554144	1.16655	0.52717
8.15666	2.55595	2.19997	0.714721					0.928465	0.559114	1.13639	0.53024
8.09956	2.46467	2.15113	0.676367					0.827728	0.564382	1.12597	0.547468
7.92963	2.28937	2.17726	0.638975					0.705743	0.574905	1.158	0.575372
7.8263	2.13628	2.27683	0.645798					0.579006	0.59566	1.25638	0.616908
7.84637	2.05134	2.43924	0.63333					0.523599	0.60694	1.33118	0.656777
7.84986	1.97262	2.55898	0.603507					0.483274	0.615533	1.39984	0.698933
7.91849	1.92867	2.66688	0.593024					0.47264	0.619817	1.42564	0.724622
8.04773	1.95084	2.77218	0.597911					0.43643	0.62104	1.40186	0.724628
8.28524	2.07054	2.79152	0.600956					0.426543	0.629167	1.36243	0.71649
8.42991	2.17383	2.78491	0.569522					0.437404	0.627235	1.28249	0.699464
8.55533	2.25312	2.74044	0.547489					0.406837	0.639046	1.20594	0.690536
8.74025	2.37531	2.61491	0.560335					0.399556	0.630775	1.12417	0.698693
8.84199	2.48236	2.44802	0.593305					0.385001	0.609803	1.08201	0.716057
8.86518	2.57232	2.26211	0.612128					0.428595	0.593642	1.07827	0.735349
8.78514	2.58661	2.10826	0.579942					0.471151	0.581626	1.08114	0.735258
8.74883	2.61474	1.95497	0.584373					0.499856	0.576827	1.1078	0.726336
8.65836	2.63273	1.77454	0.631898					0.541718	0.580971	1.14894	0.72796
8.50044	2.60468	1.72531	0.64715					0.553315	0.597892	1.20283	0.716972
8.45572	2.57192	1.73874	0.6152					0.588687	0.593804	1.18195	0.710858
8.47986	2.53972	1.74953	0.582868					0.589189	0.563146	1.15754	0.699303
8.61003	2.56988	1.7828	0.576003					0.574797	0.530232	1.14002	0.697627
8.72364	2.60901	1.82988	0.582303					0.577326	0.516535	1.09502	0.697074
8.84826	2.64437	1.95157	0.576058					0.588817	0.498531	1.03912	0.697424
8.96566	2.68395	2.0534	0.613409					0.62237	0.475523	1.02485	0.715137
8.87064	2.69266	2.10253	0.672747					0.634626	0.479786	1.12749	0.72239
8.66238	2.64495	2.16667	0.682196					0.650859	0.509386	1.21523	0.735467
8.40574	2.55133	2.23901	0.647551					0.689165	0.54851	1.25733	0.754385
8.17889	2.43319	2.28751	0.573405					0.724131	0.561873	1.28466	0.774675
7.96017	2.31825	2.27501	0.536288					0.758639	0.567674	1.35067	0.801694
7.73843	2.22029	2.25662	0.526125					0.807334	0.565824	1.33126	0.821363
7.65149	2.18233	2.33506	0.507836					0.824707	0.548742	1.21749	0.838821
7.6817	2.17097	2.39675	0.522818					0.807418	0.524956	1.14662	0.85216
7.71225	2.167	2.40534	0.557994					0.720451	0.496934	1.12425	0.849796
7.72731	2.21951	2.41384	0.580791					0.600695	0.483662	1.15875	0.845026
7.78216	2.28905	2.46938	0.542716					0.467341	0.494934	1.14599	0.842961
7.93732	2.37281	2.49167	0.523104					0.256951	0.551869	1.18507	0.843101
8.14489	2.43309	2.39209	0.556717					0.0823354	0.63003	1.26012	0.834236
8.28861	2.51094	2.311	0.574624					-0.00713296	0.682997	1.26333	0.818245
8.39146	2.60854	2.28347	0.590457					0.0197143	0.681599	1.20192	0.798646
8.46528	2.64416	2.23638	0.631635					0.0555784	0.664167	1.07004	0.777318
8.53144	2.7029	2.09959	0.693446					0.0803307	0.645703	0.968722	0.75489
8.49461	2.74421	1.99999	0.744237					0.155783	0.603397	0.856816	0.742296
8.35733	2.75751	1.97228	0.768058					0.235612	0.564327	0.720343	0.765879
8.2602	2.75038	1.99089	0.769253					0.208794	0.554502	0.655518	0.789108
8.18675	2.71376	1.98082	0.761823					0.0693347	0.56298	0.694211	0.786018
8.07821	2.65911	2.01948	0.691571					-0.00886462	0.576671	0.804323	0.754587
7.89617	2.53515	2.17233	0.596302					-0.0521075	0.587459	0.890063	0.719059
7.71269	2.41571	2.27989	0.535447					-0.0847379	0.611398	0.979676	0.672347
7.52829	2.32408	2.36254	0.503516					-0.144074	0.660284	1.11963	0.620696
7.28518	2.2599	2.38192	0.506718					-0.0938493	0.66291	1.22059	0.600641
7.02587	2.18341	2.4065	0.525881					0.0426656	0.637084	1.27226	0.607534
6.76731	2.13126	2.40225	0.564464					0.0851468	0.635456	1.2891	0.621898
6.54343	2.10827	2.28935	0.59959					0.113041	0.649058	1.32465	0.655345
6.43064	2.1046	2.25365	0.633833					0.14915	0.652729	1.36611	0.699359
6.41072	2.16356	2.25757	0.656894					0.206089	0.615624	1.36352	0.733388
6.48258	2.22177	2.29204	0.683594					0.198843	0.617058	1.37423	0.766654
6.58334	2.29878	2.30235	0.703705					0.157359	0.63298	1.36462	0.778757
6.7716	2.39694	2.28612	0.700805					0.170601	0.628469	1.34471	0.787799
6.98118	2.46904	2.35572	0.729854					0.168119	0.613793	1.30519	0.784918
7.10459	2.53892	2.3029	0.706851					0.131479	0.596799	1.24446	0.760079
7.18779	2.53937	2.18051	0.707599					0.0971051	0.586811	1.20237	0.735347
7.18676	2.50541	2.05577	0.702168					0.068043	0.560152	1.15251	0.710083
7.16529	2.46081	1.99048	0.714859					0.0498684	0.536052	1.12682	0.688381
7.17978	2.41809	1.95386	0.736045					0.0518647	0.517805	1.12915	0.670653
7.16622	2.41809	1.89663	0.733637					0.0768197	0.496214	1.10234	0.648647
7.1549	2.39076	1.93716	0.751217					0.154525	0.468204	1.07078	0.637403
7.09166	2.34398	2.02812	0.754402					0.231413	0.440275	1.0413	0.632175
7.05565	2.34998	2.07272	0.773514					0.28791	0.422434	1.00154	0.631017
7.0814	2.37219	2.05948	0.767072					0.314249	0.410848	0.936632	0.640006
7.05532	2.36811	2.06656	0.784452					0.315256	0.404441	0.827481	0.624621
7.08673	2.38041	2.04104	0.818681					0.34282	0.400291	0.804833	0.608803
7.08129	2.41796	1.9982	0.823075					0.339521	0.410278	0.823647	0.587495
7.07767	2.45442	1.94605	0.809531					0.334989	0.443349	0.807863	0.560621
7.07331	2.43901	1.89764	0.80184					0.364141	0.484548	0.804564	0.523352
7.05645	2.43222	1.90854	0.818274					0.429718	0.5093	0.8184	0.487105
6.98493	2.45616	1.93111	0.781552					0.50675	0.525847	0.84889	0.488034
6.86107	2.45038	1.97448	0.706037					0.516399	0.558571	0.803984	0.494613
6.8339	2.44064	2.02218	0.624192					0.486649	0.57488	0.724745	0.481271
6.91743	2.49046	2.03032	0.561985					0.45207	0.559052	0.684953	0.469731
6.99692	2.55456	2.04111	0.515185					0.390814	0.535683	0.621534	0.469165
7.021	2.59755	1.95053	0.528329					0.28096	0.543044	0.55062	0.479949
7.10797	2.6219	1.76449	0.622182					0.108582	0.564653	0.504564	0.47321
7.17656	2.63833	1.57532	0.732878					-0.0405523	0.58527	0.483384	0.459809
7.17573	2.65552	1.34726	0.820251					-0.133626	0.589971	0.479133	0.454672
7.09664	2.61559	1.1638	0.90325					-0.233803	0.594662	0.470326	0.464657
7.02703	2.56281	1.02151	0.966458					-0.316935	0.602622	0.511289	0.489061
6.95716	2.48697	0.951021	0.979888					-0.366542	0.593757	0.57527	0.513606
6.84912	2.4241	0.966606	0.934535					-0.361601	0.583515	0.652532	0.550309
6.8005	2.39554	0.97441	0.88984					-0.353774	0.603452	0.727284	0.574795
6.80173	2.3631	1.04204	0.855746					-0.38549	0.652703	0.797462	0.585254
6.77191	2.35567	1.11723	0.81213					-0.387685	0.680495	0.869039	0.595952
6.78071	2.40618	1.17162	0.77727					-0.3481	0.701902	0.910352	0.609116
6.85411	2.51612	1.24784	0.754064					-0.287087	0.726625	0.919532	0.626453
6.98936	2.61553	1.33807	0.748787					-0.235392	0.722155	0.869961	0.624617
7.19768	2.7372	1.44374	0.745727					-0.151237	0.712239	0.808607	0.628528
7.37171	2.86873	1.52397	0.698683					-0.0156014	0.708736	0.720436	0.637961
7.53701	2.96841	1.54988	0.653342					0.0979851	0.718163	0.614253	0.645995
7.60694	2.9956	1.60223	0.642279					0.161522	0.717599	0.516957	0.637793
7.61248	2.97801	1.64365	0.669755					0.200401	0.716236	0.441361	0.623177
7.53203	2.94358	1.63982	0.703886					0.263264	0.751571	0.388469	0.633906
7.33757	2.84646	1.62919	0.746321					0.277336	0.764607	0.35967	0.660986
7.17838	2.74265	1.56758	0.802066					0.228312	0.746183	0.381459	0.679937
7.14061	2.69759	1.58927	0.861283					0.169025	0.736613	0.394362	0.696291
7.25419	2.75025	1.60717	0.883359					0.141378	0.743744	0.383502	0.711595
7.4196	2.80905	1.56552	0.86936					0.117293	0.747714	0.392608	0.710308
7.61417	2.86679	1.51355	0.792787					0.0917746	0.745807	0.440211	0.675981
7.78074	2.9524	1.46257	0.692862					0.0961103	0.763218	0.497706	0.622465
7.85274	3.01159	1.47004	0.660158					0.151633	0.795808	0.517829	0.572992
7.83744	3.02246	1.41096	0.645686					0.241963	0.809962	0.577663	0.539841
7.72445	2.96533	1.32927	0.653736					0.312229	0.813845	0.682005	0.516798
7.59714	2.93315	1.28135	0.673308					0.38601	0.835308	0.763803	0.51342
7.48187	2.93125	1.30609	0.747888					0.427847	0.829414	0.811793	0.524032
7.40472	2.89665	1.35996	0.840736					0.456985	0.798933	0.823088	0.534636
7.43983	2.88821	1.3588	0.87207					0.430814	0.734293	0.852683	0.552863
7.48314	2.89076	1.36305	0.90688					0.351269	0.678575	0.885559	0.578769
7.46746	2.85681	1.39562	0.929617					0.262193	0.640431	0.886874	0.598141
7.45642	2.81743	1.4978	0.93736					0.143682	0.584823	0.866333	0.599874
7.49506	2.77099	1.55182	0.890679					0.0185262	0.576807	0.832194	0.588215
7.54739	2.73059	1.57608	0.839539					-0.0765894	0.610191	0.821595	0.590282
7.50139	2.66704	1.67006	0.809737					-0.0777388	0.697583	0.801961	0.599692
7.47271	2.60464	1.80988	0.757822					-0.0433722	0.79509	0.744518	0.603508
7.55103	2.62351	1.89309	0.733448					-0.0156658	0.841897	0.716363	0.603412
7.61092	2.63822	1.88051	0.732918					0.0603004	0.888284	0.716279	0.597912
7.59886	2.61715	1.80982	0.765722					0.17637	0.892164	0.732469	0.58754
7.55524	2.61699	1.7605	0.805083					0.236866	0.846444	0.748133	0.570873
7.59693	2.65457	1.74134	0.864806					0.198579	0.748445	0.773004	0.565333
7.61019	2.7007	1.67574	0.913581					0.156053	0.629604	0.846817	0.580756
7.59117	2.72384	1.67028	0.91687					0.119932	0.570194	0.8685	0.603986
7.60052	2.73565	1.69233	0.879199					0.0593624	0.517508	0.846703	0.625569
7.59687	2.75618	1.77454	0.823322					6.1597e-05	0.501953	0.814912	0.619806
7.5895	2.73603	1.78919	0.785407					-0.00440644	0.527849	0.785482	0.577515
7.55561	2.67416	1.68233	0.733403					0.0380702	0.55211	0.767869	0.514004
7.5846	2.61186	1.62012	0.715672					0.0869025	0.599419	0.687167	0.442424
7.54266	2.52935	1.55118	0.732057					0.190281	0.626139	0.63625	0.418246
7.37525	2.41591	1.47564	0.760241					0.285249	0.656351	0.624383	0.445372
7.21289	2.29854	1.42474	0.797177					0.362621	0.678231	0.629336	0.464316
7.12903	2.20668	1.40728	0.810626					0.409104	0.679844	0.604428	0.490831
7.00982	2.12259	1.42189	0.857753					0.428838	0.69978	0.538498	0.512582
6.7791	2.08494	1.40251	0.859679					0.45606	0.674676	0.515898	0.526106
6.62954	2.08696	1.31629	0.849615					0.413294	0.650362	0.50021	0.528709
6.61454	2.12537	1.2528	0.8765					0.396094	0.637581	0.490256	0.510062
6.63184	2.19136	1.13842	0.905028					0.375542	0.620883	0.491244	0.496424
6.58336	2.27846	1.00932	0.947055					0.347977	0.613382	0.530159	0.473591
6.57164	2.39759	0.896746	1.0171					0.340464	0.630576	0.602551	0.452198
6.6914	2.48314	0.794005	1.09349					0.298055	0.663755	0.647936	0.429917
6.82199	2.54572	0.755964	1.11306					0.271867	0.639368	0.667181	0.41676
6.91042	2.60605	0.706832	1.11156					0.220082	0.57692	0.687932	0.424693
7.03885	2.67004	0.661732	1.0828					0.180104	0.529309	0.723126	0.439958
7.17829	2.69104	0.652983	1.0525					0.193021	0.484865	0.743184	0.460883
7.32428	2.69855	0.695983	1.02575					0.204707	0.410096	0.73456	0.480462
7.37486	2.70937	0.726373	1.04338					0.207975	0.346228	0.726135	0.496774
7.37166	2.72365	0.71107	1.0969					0.210466	0.349027	0.736774	0.502598
7.40361	2.72618	0.6998	1.11096					0.205159	0.376659	0.720393	0.495327
7.41057	2.72173	0.779188	1.07969					0.18138	0.401088	0.662861	0.482482
7.45888	2.77961	0.91502	1.0036					0.0943548	0.402034	0.644459	0.458706
7.45886	2.78607	1.05073	0.89868					-0.00475122	0.419891	0.659494	0.434136
7.48007	2.76966	1.23134	0.820947					-0.051929	0.430766	0.674801	0.422807
7.56339	2.76759	1.45788	0.785037					-0.0476623	0.398247	0.68551	0.413537
7.65889	2.79642	1.66518	0.778677					0.00542773	0.355852	0.724454	0.413469
7.73714	2.80597	1.74538	0.786223					0.0479236	0.328942	0.755139	0.405465
7.81186	2.74753	1.7286	0.811269					0.140835	0.336662	0.714594	0.40935
7.94817	2.74846	1.66433	0.854895					0.301104	0.389314	0.660291	0.429592
8.13716	2.80415	1.54725	0.875502					0.446634	0.449854	0.66001	0.434209
8.24902	2.84002	1.40324	0.873705					0.507088	0.482128	0.643402	0.43316
8.26299	2.86344	1.3327	0.872997					0.541549	0.518369	0.596037	0.434956
8.26975	2.93217	1.34019	0.854999					0.613149	0.573067	0.565371	0.454772
8.16286	3.01589	1.39929	0.822732					0.662034	0.628392	0.55427	0.481721
7.97505	3.03217	1.44441	0.803342					0.66045	0.628892	0.550527	0.494489
7.70291	2.9722	1.4875	0.783434					0.662444	0.633845	0.462188	0.487907
7.45465	2.89315	1.53914	0.748283					0.738628	0.694429	0.379339	0.47382
7.2638	2.78735	1.53007	0.718691					0.772187	0.729115	0.334595	0.45462
7.106	2.66543	1.47609	0.712086					0.741358	0.702565	0.305427	0.441435
7.04619	2.57265	1.39747	0.72023					0.678429	0.646369	0.300849	0.431629
7.05525	2.55053	1.33867	0.739179					0.583844	0.615551	0.268505	0.419872
7.08538	2.56878	1.30034	0.742718					0.455624	0.57259	0.297326	0.419461
7.11238	2.604	1.27012	0.748899					0.243428	0.4749	0.355982	0.409197
7.15867	2.65427	1.23212	0.785777					0.0417931	0.39691	0.363203	0.394262
7.12006	2.67829	1.26732	0.801324					-0.10509	0.374052	0.338774	0.366309
7.07921	2.69998	1.29339	0.844688					-0.230732	0.367466	0.295644	0.358888
7.00632	2.69299	1.32675	0.903999					-0.354102	0.363256	0.242327	0.393189
6.91708	2.67239	1.34705	0.912796					-0.440018	0.360613	0.139837	0.480593
6.90342	2.69205	1.34632	0.882397					-0.421998	0.361165	0.0274985	0.591681
6.91572	2.73188	1.38168	0.826823					-0.356508	0.384398	-0.000728145	0.645811
6.97322	2.78769	1.31685	0.793142					-0.283216	0.411028	0.0068082	0.657958
7.00073	2.81988	1.26487	0.748388					-0.201296	0.422501	0.0448003	0.648671
7.10617	2.90725	1.18767	0.732772					-0.0989738	0.42377	0.13633	0.616202
7.28627	2.98999	1.1428	0.759811					-0.00789191	0.443105	0.279424	0.557043
7.37462	3.0281	1.15019	0.795087					0.0149288	0.465822	0.42928	0.502025
7.39529	3.05393	1.11064	0.852901					0.0345042	0.466896	0.462716	0.482143
7.43285	3.09819	1.11664	0.877586					0.025367	0.462164	0.472509	0.480762
7.40641	3.13958	1.1363	0.89135					0.00471733	0.484252	0.472307	0.472122
7.2628	3.07159	1.20747	0.896859					0.010165	0.509189	0.449553	0.453665
7.06393	3.01177	1.2369	0.899949					-0.00549932	0.531748	0.409089	0.448187
6.91989	2.95874	1.1978	0.90022					0.00305388	0.575926	0.37727	0.451958
6.80871	2.90299	1.21727	0.873528					-0.0212872	0.609892	0.444641	0.464043
6.67064	2.82068	1.25445	0.83923					-0.0393522	0.639736	0.50237	0.490319
6.66785	2.78672	1.26799	0.818302					0.016774	0.688446	0.528306	0.515843
6.71887	2.80815	1.23092	0.804616					0.0941052	0.787689	0.545293	0.531827
6.76513	2.84003	1.23997	0.767853					0.237629	0.887809	0.556353	0.506974
6.76032	2.88765	1.27555	0.734795					0.37405	0.957296	0.527269	0.472966
6.65188	2.88873	1.21839	0.7448					0.540402	1.03698	0.440348	0.465268
6.57767	2.9163	1.14884	0.775419					0.737034	1.10792	0.379045	0.481926
6.38061	2.8823	1.10985	0.805252					0.832987	1.09687	0.31336	0.511377
6.14282	2.80557	1.09335	0.842949					0.844187	1.02458	0.252682	0.537451
5.93509	2.70772	1.076	0.896063					0.75675	0.935474	0.190913	0.539278
5.73794	2.58765	1.10723	0.915516					0.680591	0.85715	0.131519	0.532167
5.73932	2.54604	1.20017	0.919345					0.580395	0.785612	0.108843	0.521286
5.76523	2.48307	1.27654	0.924437					0.478602	0.739727	0.0803149	0.515198
5.86385	2.41959	1.35929	0.932796					0.438648	0.733774	0.0863792	0.520028
5.98058	2.39365	1.51129	0.9106					0.458815	0.745548	0.0919836	0.550162
6.10039	2.39508	1.609	0.902594					0.545448	0.759318	0.100974	0.607262
6.30193	2.44384	1.63491	0.96604					0.601782	0.76257	0.113938	0.681641
6.40201	2.45341	1.68087	0.987655					0.674533	0.76793	0.0936156	0.773475
6.49112	2.48566	1.74262	0.993205					0.685768	0.733033	0.0603297	0.873576
6.63353	2.5928	1.76238	0.989549					0.645979	0.684975	0.00922727	0.930102
6.84531	2.7266	1.61075	0.979018					0.581938	0.632856	-0.0390896	0.932995
7.0884	2.86873	1.47449	0.956776					0.502061	0.588974	-0.0848174	0.901833
7.29801	2.98095	1.32933	0.911458					0.458887	0.57294	-0.0801539	0.833764
7.47826	3.08755	1.14672	0.92699					0.427867	0.564213	-0.00528782	0.737873
7.62625	3.1823	1.01062	0.973524					0.445048	0.593647	0.0818764	0.638829
7.70937	3.22391	0.885001	1.02309					0.494233	0.644501	0.186315	0.573077
7.72492	3.24708	0.925953	1.02037					0.527475	0.714874	0.305519	0.532625
7.68121	3.25267	1.02095	1.01217					0.529333	0.778007	0.429738	0.501277
7.56394	3.24639	1.17719	0.968471					0.500261	0.810289	0.499035	0.504413
7.45149	3.23908	1.36582	0.91694					0.436834	0.800888	0.50814	0.523236
7.3398	3.20245	1.48143	0.879191					0.331735	0.761672	0.533947	0.547327
7.25384	3.19579	1.59861	0.82393					0.207894	0.719425	0.568623	0.563119
7.1997	3.18939	1.60646	0.788702					0.109893	0.665584	0.59579	0.566748
7.13576	3.16935	1.52578	0.740242					0.0362363	0.597076	0.582168	0.578321
7.13606	3.17405	1.41183	0.673946					-0.0364868	0.558652	0.599665	0.594235
7.15913	3.18954	1.26565	0.625369					-0.113827	0.578089	0.610192	0.604312
7.14636	3.2286	1.10861	0.62572					-0.14971	0.620109	0.605342	0.609446
7.07102	3.1996	0.944344	0.656798					-0.154508	0.654633	0.604368	0.620314
7.03151	3.18686	0.828216	0.663006					-0.147878	0.707968	0.580008	0.626366
7.00959	3.19779	0.757619	0.681991					-0.133487	0.774758	0.632748	0.614474
6.90145	3.15445	0.703424	0.707941					-0.0934802	0.799443	0.692244	0.60389
6.7952	3.111	0.663685	0.732587					-0.0364738	0.786985	0.799431	0.589375
6.74989	3.04224	0.655805	0.742272					0.0323281	0.790007	0.894823	0.589954
6.81012	3.0173	0.651297	0.760178					0.0762455	0.79001	0.970813	0.599219
6.82368	2.9584	0.619233	0.792335					0.106326	0.767097	1.08919	0.608677
6.82893	2.86887	0.605178	0.79138					0.150842	0.746871	1.15117	0.619189
6.92858	2.82826	0.603969	0.782978					0.152993	0.735527	1.16486	0.637632
7.06417	2.82723	0.630641	0.751518					0.171069	0.738481	1.12754	0.664535
7.23465	2.90177	0.695771	0.704446					0.174515	0.729813	1.09628	0.695246
7.31805	2.9591	0.777775	0.667529					0.169519	0.725299	1.03977	0.720779
7.34532	3.00457	0.953095	0.647559					0.140223	0.70464	0.920674	0.763516
7.3963	3.08722	1.16027	0.632086					0.0773505	0.639341	0.790558	0.821074
7.45077	3.17469	1.31637	0.619178					0.0659509	0.593609	0.730126	0.833783
7.46497	3.20496	1.4104	0.663652					0.0422031	0.537518	0.721497	0.800033
7.39195	3.16307	1.46121	0.733649					-0.0142661	0.453165	0.7296	0.75075
7.28514	3.12661	1.51922	0.795015					-0.0369904	0.413932	0.782251	0.691744
7.24583	3.1456	1.47323	0.839495					-0.0250106	0.439439	0.900212	0.620981
7.17863	3.16103	1.32702	0.866165					-0.00393164	0.475498	1.06178	0.550273
7.02767	3.18114	1.2189	0.87549					0.00493287	0.482011	1.18586	0.518394
6.82915	3.19822	1.16031	0.84235					0.0292108	0.514151	1.25905	0.512967
6.65196	3.22086	1.13036	0.808853					0.117254	0.590194	1.29994	0.529943
6.58827	3.26468	1.11673	0.776384					0.187707	0.640857	1.27742	0.559253
6.54422	3.29811	1.15753	0.727089					0.259089	0.655061	1.20577	0.581693
6.57862	3.38018	1.28998	0.699754					0.361214	0.705571	1.1351	0.604908
6.67947	3.43255	1.43796	0.693617					0.457043	0.796147	1.03714	0.641792
6.83598	3.47449	1.57147	0.705277					0.536386	0.89044	0.969807	0.678226
7.03233	3.53107	1.67299	0.689621					0.550226	0.92148	0.914796	0.711097
7.14656	3.53338	1.74244	0.662371					0.564177	0.942987	0.91246	0.729607
7.20074	3.49462	1.85731	0.664154					0.572775	0.974296	0.920632	0.759318
7.15	3.37729	1.96003	0.649275					0.551658	0.9668	0.894625	0.794001
7.06054	3.29076	1.97034	0.617241					0.511323	0.922413	0.911769	0.795592
6.94867	3.23723	1.92881	0.558957					0.444259	0.84237	0.893208	0.773119
6.7889	3.18331	1.88604	0.51869					0.413769	0.815799	0.886388	0.737063
6.65262	3.18788	1.81916	0.49723					0.376107	0.828912	0.866583	0.700244
6.55278	3.20567	1.58152	0.503262					0.304799	0.837991	0.849093	0.662742
6.53035	3.24035	1.29612	0.555778					0.237363	0.853344	0.840007	0.637919
6.53977	3.25396	1.14671	0.572598					0.192675	0.851907	0.776713	0.62592
6.59372	3.25136	1.08089	0.604565					0.196601	0.884877	0.721765	0.612857
6.68437	3.22156	1.02335	0.672611					0.176518	0.908076	0.657759	0.608863
6.76013	3.15913	0.979208	0.73894					0.130576	0.863776	0.594031	0.618566
6.81755	3.13061	1.03592	0.767316					0.119947	0.812868	0.55006	0.627062
6.79467	3.09746	1.09776	0.788756					0.126411	0.790552	0.530467	0.631562
6.74954	3.04354	1.08711	0.806149					0.119648	0.788978	0.563711	0.618869
6.67604	3.01013	1.06599	0.788103					0.0886512	0.748773	0.603169	0.615983
6.55393	2.99653	1.07359	0.748622					0.107085	0.709094	0.631681	0.629199
6.47049	3.00097	1.13585	0.717363					0.184216	0.740116	0.663839	0.635992
6.44268	2.99524	1.2192	0.705724					0.264508	0.794257	0.689719	0.646831
6.49212	3.05834	1.31885	0.719255					0.332862	0.808273	0.711474	0.648153
6.6165	3.20949	1.39317	0.774357					0.399949	0.800268	0.735806	0.645392
6.73912	3.33308	1.41241	0.829188					0.46149	0.774276	0.754813	0.617619
6.85252	3.47373	1.40519	0.858731					0.470906	0.71221	0.789711	0.560107
6.95706	3.60592	1.35796	0.867207					0.476082	0.64502	0.848704	0.516719
7.00843	3.69503	1.2729	0.866643					0.510443	0.602787	0.926484	0.482222
7.01157	3.71221	1.17375	0.857909					0.54346	0.587225	0.964463	0.480626
6.9014	3.62355	1.11206	0.811279					0.594115	0.609338	0.936143	0.498787
6.81691	3.593	1.13074	0.749438					0.666945	0.680357	0.940988	0.527202
6.85402	3.58248	1.16544	0.719942					0.770878	0.780596	0.935495	0.558508
6.82105	3.50321	1.16169	0.72095					0.869456	0.858554	0.88737	0.586472
6.7338	3.38397	1.19387	0.737037					0.902379	0.886219	0.786588	0.615958
6.63982	3.23352	1.27171	0.748284					0.926946	0.914743	0.711224	0.639121
6.56969	3.1131	1.33042	0.785176					0.951963	0.941114	0.670151	0.64481
6.43551	2.944	1.33847	0.821933					0.953588	0.92674	0.60145	0.652999
6.18764	2.75658	1.33211	0.83095					0.914722	0.899311	0.558951	0.663111
6.03324	2.65484	1.37467	0.823582					0.835933	0.87743	0.512283	0.677624
5.96812	2.65266	1.43748	0.829884					0.753555	0.854954	0.472427	0.690371
6.02181	2.73875	1.47777	0.826907					0.665644	0.81755	0.406907	0.699348
6.16226	2.87193	1.54914	0.801273					0.552559	0.760878	0.365175	0.708402
6.3533	3.01554	1.61482	0.777471					0.437629	0.721887	0.363279	0.703779
6.58169	3.12293	1.6329	0.766201					0.374942	0.706988	0.336271	0.717236
6.73705	3.18417	1.5904	0.77638					0.301932	0.683499	0.348193	0.737527
6.80286	3.15127	1.45002	0.738192					0.227807	0.660993	0.428131	0.742431
6.67292	3.03374	1.27862	0.72313					0.174004	0.665534	0.586429	0.749611
6.41798	2.8479	1.05896	0.740111					0.170231	0.681724	0.752825	0.766708
6.0989	2.64555	0.811309	0.777988					0.206671	0.701541	0.869432	0.789952
5.76727	2.51478	0.625057	0.807368					0.178336	0.680372	0.965304	0.794709
5.50675	2.44301	0.527187	0.814206					0.203192	0.673436	1.02007	0.796705
5.40773	2.48085	0.534608	0.821249					0.316983	0.720178	1.00401	0.832
5.49881	2.57016	0.581548	0.800841					0.425694	0.73736	0.889974	0.874431
5.66484	2.6697	0.66791	0.775851					0.474356	0.722581	0.76471	0.897596
5.87399	2.79413	0.852646	0.738077					0.467201	0.701361	0.698289	0.898631
6.03863	2.86072	1.07321	0.732417					0.516123	0.72113	0.690481	0.897838
6.18933	2.85915	1.26879	0.783862					0.53952	0.722816	0.711504	0.881678
6.22226	2.71815	1.4341	0.815745					0.48835	0.683681	0.75077	0.830736
6.10817	2.50878	1.57895	0.83312					0.417044	0.663595	0.879571	0.778858
6.03906	2.37873	1.71527	0.8614					0.363712	0.654574	0.978266	0.749428
6.01047	2.30114	1.76853	0.921192					0.346293	0.630757	1.01326	0.723283
6.09344	2.28763	1.7379	0.92305					0.28233	0.584423	1.00734	0.700197
6.19075	2.31194	1.68337	0.900887					0.237946	0.565034	1.01599	0.682114
6.28653	2.38371	1.59189	0.891256					0.194656	0.545811	1.0465	0.664165
6.42495	2.49617	1.48493	0.898352					0.16021	0.527783	0.997742	0.63384
6.45736	2.55961	1.36674	0.876188					0.125265	0.525774	0.972667	0.600673
6.4656	2.61104	1.23236	0.846949					0.0739961	0.547313	0.949713	0.583092
6.40339	2.63945	1.15484	0.856104					0.0706693	0.571358	0.9342	0.546183
6.24262	2.63597	1.06676	0.831492					0.00948325	0.58715	0.904729	0.495085
6.13333	2.65468	0.996848	0.781023					-0.0717955	0.590312	0.857611	0.450259
6.08902	2.68592	0.990633	0.718606					-0.148095	0.573738	0.855055	0.418526
6.12499	2.75036	0.990798	0.69714					-0.205711	0.539305	0.845124	0.40412
6.15659	2.78322	1.0589	0.669529					-0.258789	0.483965	0.876528	0.414926
6.17813	2.77014	1.0907	0.642167					-0.328507	0.432979	0.918889	0.425386
6.27621	2.77773	1.16637	0.671342					-0.311446	0.374798	0.957365	0.429451
6.27486	2.75739	1.22787	0.740879					-0.223003	0.339612	0.972521	0.432396
6.18893	2.7184	1.19902	0.809025					-0.104929	0.344887	0.952941	0.43509
6.11094	2.67133	1.21479	0.847641					-0.0259006	0.361464	0.91319	0.443273
6.0159	2.62766	1.16289	0.868453					0.036444	0.387931	0.841814	0.455272
5.97014	2.64716	1.09726	0.875581					0.101836	0.411857	0.769995	0.463533
5.89273	2.68102	1.02426	0.820832					0.0945573	0.431112	0.678089	0.464476
5.83667	2.70201	0.972767	0.78561					0.0379956	0.453867	0.591828	0.46367
5.83799	2.70481	0.994089	0.763842					-0.058123	0.465094	0.568604	0.45534
5.76282	2.67282	0.914575	0.754466					-0.118843	0.464984	0.598892	0.446124
5.67495	2.64171	0.858853	0.751286					-0.154295	0.447643	0.665324	0.433971
5.50562	2.58009	0.852518	0.768623					-0.197175	0.430865	0.732459	0.425788
5.3395	2.51344	0.795995	0.820161					-0.208001	0.42299	0.824943	0.432852
5.33615	2.52041	0.743453	0.863045					-0.193625	0.420758	0.965121	0.452396
5.34978	2.59483	0.660245	0.891409					-0.141419	0.438701	1.04322	0.461666
5.3747	2.66515	0.711745	0.902422					-0.133533	0.453444	1.09198	0.453067
5.46494	2.76744	0.837273	0.919666					-0.160856	0.474319	1.1113	0.450248
5.63979	2.88398	0.955454	0.923521					-0.208767	0.498168	1.08746	0.447314
5.85807	2.98665	1.12118	0.892526					-0.260599	0.491897	1.05233	0.436683
5.96365	3.03958	1.28416	0.88954					-0.339245	0.470379	0.996673	0.431696
5.95357	3.01721	1.48413	0.908789					-0.480768	0.433249	0.952056	0.436145
5.97854	3.06371	1.57617	0.928065					-0.541723	0.39685	0.911292	0.443591
5.99553	3.13824	1.57273	0.937887					-0.55216	0.365114	0.852279	0.442795
5.93714	3.17725	1.5717	0.960903					-0.531306	0.336449	0.810055	0.43897
5.84087	3.19774	1.5649	0.985668					-0.500318	0.325387	0.746849	0.437594
5.66894	3.17756	1.54626	0.969951					-0.461225	0.315945	0.677433	0.443123
5.59102	3.18045	1.48075	0.951309					-0.381829	0.308668	0.650022	0.44613
5.55081	3.12808	1.43835	0.958175					-0.361591	0.316953	0.605382	0.464267
5.4397	2.98456	1.44985	0.978736					-0.376681	0.336282	0.589199	0.494558
5.43797	2.92474	1.40545	0.992744					-0.38875	0.356784	0.602317	0.525275
5.45064	2.88531	1.31271	1.01427					-0.423486	0.375305	0.667244	0.524064
5.54728	2.86939	1.21443	1.05258					-0.454282	0.402128	0.715021	0.515007
5.63349	2.8559	1.1251	1.07391					-0.447776	0.441084	0.725192	0.522867
5.69416	2.88634	1.04316	1.08237					-0.387305	0.489097	0.780238	0.52447
5.88376	2.99349	0.933999	1.07423					-0.307326	0.533032	0.841314	0.512369
6.0227	3.04609	0.918826	1.07181					-0.251858	0.577043	0.915838	0.505748
6.1991	3.13743	0.98672	1.06056					-0.163471	0.652884	0.945731	0.517317
6.40299	3.27479	1.04392	1.05162					-0.0499701	0.725848	0.945031	0.531215
6.61861	3.44857	1.04943	1.0944					-0.0121538	0.749082	0.932199	0.53726
6.81351	3.57601	1.05633	1.13058					-0.0537141	0.717204	0.859048	0.548551
6.9194	3.66209	1.07999	1.15627					-0.0615663	0.698627	0.763352	0.583047
6.98947	3.73724	1.04053	1.16122					-0.042609	0.687642	0.636231	0.630487
6.96195	3.71683	0.918734	1.1422					-0.0651664	0.643107	0.549715	0.656093
6.88301	3.66493	0.839176	1.13871					-0.110316	0.595202	0.561286	0.639691
6.80074	3.58429	0.865772	1.06999					-0.103356	0.581354	0.619376	0.60707
6.72839	3.51174	0.899157	0.996054					-0.0731719	0.587326	0.685333	0.584757
6.65311	3.4528	0.882077	0.965478					-0.0823647	0.582714	0.774559	0.54881
6.61765	3.42116	0.815645	0.944084					-0.0935471	0.589905	0.869057	0.523595
6.60748	3.43778	0.811674	0.947461					-0.0783263	0.614543	0.908739	0.501845
6.58584	3.43131	0.831156	0.941481					-0.0683809	0.643914	0.888203	0.481024
6.52862	3.39342	0.822062	0.967581					-0.0915942	0.642639	0.838855	0.468797
6.42523	3.29528	0.830615	1.02983					-0.10919	0.641529	0.806364	0.448701
6.27678	3.15341	0.927841	1.0689					-0.18312	0.62253	0.769311	0.42938
6.0171	2.93124	1.09363	1.05357					-0.298268	0.565228	0.76111	0.412057
5.79557	2.72205	1.20425	0.986067					-0.427077	0.505877	0.791542	0.400934
5.64549	2.56406	1.22026	0.939888					-0.582337	0.446469	0.818721	0.393061
5.52585	2.44222	1.17244	0.906685					-0.705136	0.421769	0.833414	0.384946
5.42785	2.42174	1.04822	0.867486					-0.769412	0.413906	0.883969	0.384532
5.38244	2.43665	0.835584	0.841382					-0.764126	0.408367	0.901715	0.385868
5.52656	2.53779	0.57475	0.866302					-0.738513	0.396587	0.821015	0.383149
5.74053	2.67917	0.294566	0.941791					-0.70098	0.378816	0.739041	0.390224
5.89001	2.81889	0.0917049	1.00326					-0.636901	0.364447	0.672797	0.393646
6.06159	2.98231	-0.0434552	1.06722					-0.593741	0.348609	0.616477	0.396181
6.29339	3.13408	-0.0665273	1.11824					-0.59529	0.329201	0.52232	0.426933
6.51623	3.31224	-0.00452123	1.12762					-0.576072	0.315184	0.46584	0.452892
6.59067	3.46961	0.181266	1.08399					-0.510179	0.312027	0.52047	0.451892
6.54638	3.54054	0.509254	1.01106					-0.419785	0.332031	0.579543	0.450198
6.48116	3.54691	0.804608	0.949675					-0.300196	0.384758	0.630813	0.465736
6.32056	3.4933	1.0422	0.90861					-0.184187	0.450218	0.683043	0.481213
6.05469	3.36767	1.13996	0.829955					-0.118979	0.504868	0.74563	0.495962
5.76215	3.18966	1.16919	0.738285					-0.113954	0.524844	0.786598	0.520041
5.5058	3.00697	1.08759	0.686495					-0.137612	0.533609	0.764373	0.541715
5.247	2.86095	0.865118	0.660292					-0.198208	0.53773	0.72023	0.570913
5.03881	2.762	0.671594	0.661062					-0.293503	0.51604	0.684473	0.592662
4.94944	2.71262	0.527702	0.677001					-0.386242	0.516144	0.670348	0.604726
4.99657	2.73307	0.497075	0.714191					-0.377579	0.565515	0.642895	0.610616
5.1395	2.81907	0.538578	0.783295					-0.3219	0.638436	0.653343	0.608344
5.36615	2.92393	0.643539	0.848041					-0.30947	0.67088	0.710343	0.608221
5.66324	3.00201	0.807387	0.877964					-0.27248	0.66831	0.78913	0.582774
5.91314	3.03818	0.96124	0.898209					-0.190037	0.689566	0.868965	0.555653
6.12692	3.06758	1.12637	0.893257					-0.0835911	0.690188	0.930839	0.543197
6.29492	3.07518	1.26875	0.845042					-0.0302328	0.643347	0.984251	0.543533
6.40887	3.05167	1.31989	0.774132					-0.0055204	0.590287	0.975009	0.542497
6.4016	3.02504	1.32224	0.704759					0.0565212	0.55964	0.925542	0.533992
6.38569	3.06055	1.32122	0.666338					0.0949749	0.554682	0.867226	0.53242
6.47582	3.20967	1.2989	0.650902					0.0820064	0.51587	0.803709	0.528833
6.46372	3.31966	1.24127	0.65283					0.0579467	0.498218	0.755524	0.523557
6.36008	3.41859	1.18048	0.688586					0.0163071	0.484562	0.714819	0.51539
6.23371	3.50624	1.17895	0.738859					-0.0479863	0.446462	0.705746	0.514208
6.192	3.5249	1.13268	0.760077					-0.132961	0.405422	0.725213	0.526213
6.09772	3.50166	1.06905	0.730355					-0.226201	0.37882	0.734964	0.53794
5.86198	3.39027	1.01298	0.697398					-0.338515	0.355098	0.73111	0.539121
5.76214	3.34227	0.988911	0.689398					-0.466676	0.316483	0.676279	0.522433
5.72108	3.30007	0.94055	0.681029					-0.597035	0.303418	0.638194	0.506266
5.63025	3.26141	0.82836	0.686582					-0.676247	0.313944	0.615112	0.480822
5.4874	3.31841	0.75965	0.708301					-0.709595	0.350779	0.574372	0.454217
5.41969	3.42123	0.730186	0.751118					-0.731091	0.394899	0.511131	0.434774
5.43221	3.50724	0.729972	0.795491					-0.702632	0.432303	0.452826	0.435608
5.36001	3.48811	0.652202	0.834366					-0.660461	0.446163	0.437927	0.451519
5.31269	3.46487	0.57094	0.873091					-0.606657	0.447106	0.4242	0.461552
5.3992	3.46733	0.57347	0.898089					-0.578882	0.454248	0.400954	0.455219
5.52243	3.40797	0.590191	0.920542					-0.578642	0.450062	0.380384	0.430643
5.60702	3.28132	0.573119	0.95563					-0.552863	0.452934	0.429687	0.40476
5.70631	3.19602	0.519061	0.989249					-0.517173	0.473309	0.484625	0.42128
5.87945	3.2083	0.530241	1.0134					-0.460879	0.498354	0.549472	0.469856
5.98052	3.21763	0.614526	1.01049					-0.363604	0.52223	0.61593	0.541528
5.98108	3.22427	0.677978	1.00448					-0.254903	0.535222	0.667987	0.596007
6.00496	3.31913	0.775565	0.961743					-0.159383	0.531485	0.732049	0.609303
6.01091	3.47436	0.89574	0.892228					-0.0923425	0.5308	0.741164	0.563799
5.97594	3.60426	1.04994	0.812455					-0.10767	0.530753	0.730271	0.501164
5.89919	3.67518	1.19263	0.746524					-0.214543	0.538847	0.698609	0.442706
5.94527	3.77024	1.25108	0.731785					-0.360361	0.561993	0.65715	0.399143
6.05319	3.85043	1.2803	0.742215					-0.527382	0.589493	0.61895	0.382149
6.08601	3.83589	1.23027	0.770767					-0.693701	0.608731	0.552493	0.394957
6.04824	3.72821	1.14233	0.789237					-0.846986	0.638951	0.511835	0.414022
6.0016	3.60608	0.98743	0.829092					-0.908745	0.647571	0.509524	0.428944
5.94629	3.50553	0.819069	0.844258					-0.869231	0.613501	0.489751	0.45251
5.81432	3.37345	0.697463	0.819274					-0.858213	0.590568	0.479566	0.462985
5.63527	3.2199	0.607983	0.793596					-0.819869	0.568158	0.505186	0.460978
5.48975	3.06991	0.625443	0.773097					-0.769553	0.548852	0.580759	0.446622
5.44386	2.98538	0.658265	0.767353					-0.739816	0.540273	0.646539	0.442551
5.368	2.91929	0.707029	0.755451					-0.747965	0.538255	0.6989	0.466824
5.29575	2.86162	0.792036	0.775065					-0.805802	0.549699	0.79363	0.506568
5.18907	2.81164	0.813047	0.820061					-0.815818	0.551206	0.875421	0.523123
5.05355	2.78251	0.813752	0.861532					-0.831632	0.548718	0.916785	0.558249
4.89905	2.79735	0.751585	0.902755					-0.818448	0.53144	0.893755	0.591692
4.7839	2.87568	0.672779	0.975673					-0.76437	0.503625	0.834789	0.603743
4.78068	2.97661	0.61547	1.07037					-0.695208	0.48118	0.748024	0.612526
4.74832	3.03542	0.486055	1.12974					-0.577272	0.459847	0.598491	0.611723
4.80409	3.09547	0.417543	1.1664					-0.462899	0.449939	0.424787	0.622223
4.96133	3.17287	0.334636	1.19912					-0.371765	0.462772	0.257741	0.622455
5.12244	3.18238	0.174937	1.23922					-0.305433	0.481773	0.131767	0.63999
5.24347	3.09093	0.0434697	1.21897					-0.289565	0.506396	0.0656685	0.682832
5.31674	2.98575	-0.068448	1.16943					-0.302238	0.529928	0.0558158	0.707609
5.48307	2.96358	-0.117088	1.12799					-0.370135	0.573161	0.107459	0.702818
5.56426	2.96568	-0.156813	1.10048					-0.448423	0.639987	0.187283	0.679014
5.537	2.93795	-0.156003	1.08886					-0.511399	0.69805	0.276492	0.640281
5.55037	2.94219	-0.0393849	1.05124					-0.591001	0.773486	0.350351	0.601926
5.59296	2.96011	0.0697532	1.02376					-0.635477	0.803733	0.4339	0.548576
5.62633	2.98954	0.19815	0.998176					-0.647326	0.803421	0.511651	0.510539
5.58116	2.96547	0.336444	0.969883					-0.632283	0.76446	0.566601	0.492471
5.62243	2.9411	0.465098	0.948999					-0.627525	0.717627	0.648565	0.48006
5.7311	2.95884	0.570319	0.937548					-0.609053	0.650064	0.74619	0.472354
5.83396	3.00558	0.657445	0.911769					-0.56719	0.562107	0.835322	0.472279
5.87703	3.08384	0.793978	0.899367					-0.52795	0.520946	0.86789	0.472728
5.92565	3.1607	0.869821	0.912623					-0.556536	0.521331	0.858218	0.467794
6.01011	3.2482	0.921952	0.921001					-0.607807	0.541172	0.868736	0.468746
6.01437	3.29299	0.940552	0.934041					-0.635611	0.562111	0.847996	0.473324
6.05981	3.32234	0.931196	0.960104					-0.686975	0.593291	0.797045	0.469922
6.12513	3.35893	0.889298	1.03711					-0.763258	0.630931	0.772733	0.464321
6.18487	3.377	0.771323	1.103					-0.835984	0.648331	0.743662	0.468037
6.20362	3.3437	0.700105	1.15292					-0.808308	0.628576	0.695275	0.48544
6.18425	3.30367	0.6045	1.16047					-0.770117	0.605533	0.608533	0.509125
6.18087	3.29295	0.503167	1.13431					-0.730776	0.590551	0.509662	0.521858
6.06177	3.265	0.415244	1.0966					-0.669921	0.575861	0.443753	0.531985
5.85691	3.20882	0.347316	1.03865					-0.609216	0.551546	0.403216	0.517884
5.62514	3.12346	0.295002	0.982312					-0.565225	0.545109	0.416958	0.487742
5.46027	3.09747	0.210748	0.947325					-0.578736	0.549555	0.465426	0.458408
5.38057	3.12633	0.180367	0.964314					-0.591414	0.559358	0.534666	0.42278
5.31377	3.14694	0.199289	0.997624					-0.612158	0.562996	0.648316	0.401176
5.31185	3.1867	0.239408	1.04766					-0.641896	0.558691	0.695314	0.386409
5.34005	3.22157	0.241884	1.10064					-0.610696	0.555812	0.634106	0.384619
5.47087	3.27941	0.237308	1.17311					-0.57576	0.553857	0.52177	0.401355
5.54969	3.29093	0.230799	1.26212					-0.539862	0.548742	0.457844	0.411525
5.51142	3.22474	0.180043	1.3147					-0.47816	0.539685	0.408285	0.420885
5.49246	3.16614	0.10596	1.30759					-0.425934	0.554739	0.29095	0.439848
5.46915	3.08127	0.0180336	1.24031					-0.387404	0.570053	0.253626	0.44375
5.47505	3.02396	-0.0459709	1.17759					-0.411154	0.569702	0.336579	0.43037
5.43805	2.97135	-0.0702234	1.09889					-0.413015	0.567244	0.480611	0.405961
5.43646	2.95953	-0.106754	1.04674					-0.396792	0.577763	0.529705	0.382786
5.49571	2.96292	-0.154729	1.02689					-0.390372	0.577659	0.56242	0.351051
5.52773	2.96655	-0.215139	1.02414					-0.393599	0.570229	0.649729	0.334024
5.5827	3.0463	-0.275992	1.0157					-0.362213	0.56512	0.672146	0.333257
5.63225	3.09575	-0.331727	1.03294					-0.29778	0.564961	0.63066	0.323539
5.65272	3.1181	-0.402754	1.07655					-0.260423	0.561107	0.523051	0.324062
5.64324	3.13646	-0.421636	1.09369					-0.204803	0.553595	0.453151	0.340235
5.65618	3.19888	-0.394951	1.10811					-0.123168	0.557832	0.36476	0.370578
5.74814	3.27354	-0.357973	1.12826					-0.0197623	0.574708	0.25458	0.383925
5.80666	3.25871	-0.319556	1.12197					0.0215262	0.566416	0.182896	0.385572
5.89482	3.30175	-0.271235	1.07934					0.0282989	0.558613	0.13011	0.387462
6.05487	3.46137	-0.262451	1.02753					0.0208067	0.56063	0.111512	0.375196
6.23872	3.60815	-0.271713	0.983448					-0.0505307	0.562554	0.115512	0.373255
6.33371	3.66617	-0.307761	0.95985					-0.198925	0.580931	0.159046	0.360291
6.29994	3.67253	-0.312406	0.926192					-0.36826	0.619228	0.228427	0.341112
6.24805	3.68449	-0.287773	0.92647					-0.508104	0.703133	0.293024	0.317772
6.14596	3.6239	-0.323418	0.981194					-0.666412	0.81188	0.327252	0.291383
6.02955	3.50772	-0.303947	1.00123					-0.818134	0.899979	0.331015	0.284138
5.91873	3.42411	-0.285468	1.01133					-0.95172	0.937506	0.311395	0.276358
5.85458	3.38411	-0.259663	1.00118					-1.04946	0.946963	0.27833	0.268323
5.82179	3.36996	-0.269305	1.02197					-1.14149	0.942848	0.22468	0.286527
5.8225	3.41954	-0.281997	1.04184					-1.19447	0.884208	0.170255	0.318734
5.75478	3.45068	-0.208941	1.0405					-1.18877	0.807846	0.202438	0.352875
5.53709	3.40026	-0.178252	1.07883					-1.14137	0.752717	0.29032	0.368298
5.28175	3.31165	-0.189724	1.15041					-1.04853	0.71849	0.390741	0.368153
5.06161	3.27222	-0.190883	1.22929					-0.954163	0.701602	0.477196	0.360082
4.85369	3.25027	-0.188783	1.25936					-0.825578	0.67156	0.563656	0.344585
4.63459	3.19568	-0.287129	1.25704					-0.71016	0.655028	0.685727	0.32532
4.51672	3.19494	-0.451347	1.2409					-0.62366	0.66266	0.752093	0.294629
4.5104	3.20791	-0.567127	1.21992					-0.563623	0.685338	0.783356	0.277056
4.47819	3.21738	-0.614693	1.17384					-0.522712	0.706361	0.829848	0.275579
4.39676	3.17922	-0.703893	1.12462					-0.457687	0.713725	0.88181	0.284117
4.4038	3.14731	-0.825269	1.11696					-0.443849	0.738669	0.92579	0.290126
4.45896	3.1034	-0.817292	1.11105					-0.443241	0.757572	0.902265	0.292872
4.50822	3.04086	-0.773514	1.1042					-0.418604	0.756054	0.855713	0.319019
4.58308	3.02126	-0.792357	1.10902					-0.376991	0.745053	0.821602	0.334885
4.74141	3.02681	-0.871442	1.11918					-0.354048	0.753606	0.761657	0.345398
4.96913	3.08044	-0.897608	1.12288					-0.367707	0.795782	0.689343	0.347536
5.07967	3.12091	-0.846394	1.10102					-0.357641	0.818755	0.615644	0.348624
5.1113	3.15627	-0.838193	1.06197					-0.343261	0.822886	0.551127	0.335892
5.1848	3.22173	-0.829744	1.03071					-0.344934	0.821413	0.509464	0.304403
5.19096	3.25087	-0.758148	0.990732					-0.402079	0.824314	0.474736	0.304083
5.15969	3.28076	-0.604487	0.953238					-0.459697	0.814376	0.449272	0.303799
5.04694	3.25018	-0.471571	0.939396					-0.494285	0.783143	0.460577	0.306713
4.93708	3.18068	-0.402751	0.930846					-0.528601	0.776582	0.509804	0.312901
4.77771	3.06468	-0.340359	0.926685					-0.590279	0.78952	0.605599	0.310939
4.51566	2.91881	-0.301866	0.912423					-0.667976	0.813115	0.670693	0.311344
4.38811	2.8648	-0.336172	0.897842					-0.704975	0.812965	0.704988	0.302755
4.24553	2.77895	-0.443036	0.886568					-0.715786	0.811034	0.735804	0.30595
4.0908	2.66553	-0.566168	0.88884					-0.72069	0.80992	0.7405	0.325307
3.99165	2.57302	-0.639697	0.891557					-0.712923	0.78934	0.710402	0.344287
4.06441	2.57717	-0.693714	0.901533					-0.674737	0.755288	0.624064	0.362442
4.1478	2.57415	-0.671485	0.897869					-0.594588	0.722978	0.584201	0.395805
4.08881	2.4852	-0.552953	0.857517					-0.489071	0.705368	0.570591	0.419003
4.10019	2.4638	-0.432343	0.822156					-0.430971	0.685796	0.560679	0.415634
4.22449	2.55819	-0.291371	0.776489					-0.420948	0.677244	0.553226	0.403054
4.32012	2.68382	-0.152431	0.723192					-0.448968	0.690801	0.539243	0.390549
4.31316	2.77115	-0.0809165	0.671919					-0.498437	0.709656	0.56593	0.364473
4.41246	2.87327	-0.100159	0.624463					-0.598244	0.716406	0.551953	0.343974
4.59806	3.00766	-0.143149	0.611551					-0.759403	0.74031	0.497853	0.325342
4.73889	3.11314	-0.139076	0.588182					-0.865353	0.765206	0.428337	0.311886
4.81659	3.15656	-0.139488	0.566482					-0.899346	0.777647	0.34252	0.295136
4.93085	3.20532	-0.198304	0.573848					-0.878038	0.779948	0.258662	0.275545
5.05328	3.19961	-0.191676	0.564864					-0.859033	0.78407	0.150973	0.278174
5.11178	3.1921	-0.159074	0.560864					-0.816475	0.796896	0.0511689	0.30206
5.09805	3.17177	-0.181453	0.586975					-0.722716	0.806793	-0.0084325	0.331861
5.0368	3.12153	-0.253498	0.655385					-0.649655	0.817512	-0.0188525	0.366192
4.9842	3.06256	-0.31847	0.726737					-0.612868	0.831588	-0.0093342	0.413712
4.87481	2.97714	-0.355658	0.758107					-0.636445	0.847321	0.0100517	0.473803
4.77476	2.99553	-0.385369	0.757976					-0.664455	0.850848	0.0647502	0.521699
4.68743	3.05525	-0.421143	0.750734					-0.689395	0.838468	0.155317	0.540316
4.60945	3.10066	-0.430858	0.737013					-0.721166	0.8189	0.261465	0.526698
4.53612	3.12308	-0.413275	0.729666					-0.778235	0.802678	0.331378	0.489953
4.4593	3.13956	-0.346867	0.737628					-0.847719	0.797828	0.402597	0.453527
4.43929	3.14053	-0.238473	0.784762					-0.87596	0.790937	0.479703	0.410444
4.40855	3.01966	-0.180136	0.857639					-0.863843	0.790147	0.528002	0.381993
4.33707	2.80972	-0.0835398	0.899886					-0.866892	0.805918	0.558499	0.372303
4.31684	2.62043	0.0162905	0.954758					-0.89171	0.828371	0.540855	0.359184
4.34287	2.47604	0.0971258	0.994235					-0.879596	0.829752	0.515672	0.360662
4.38218	2.37862	0.0679849	0.983446					-0.856252	0.823418	0.511108	0.368812
4.46695	2.36262	-0.0116621	0.94637					-0.821332	0.808844	0.517863	0.359396
4.61584	2.47727	-0.0100392	0.90527					-0.796646	0.785767	0.545502	0.336058
4.79562	2.65268	-0.00907886	0.887726					-0.727615	0.744011	0.5845	0.331169
4.99554	2.84082	0.00469608	0.852852					-0.621423	0.707543	0.648276	0.350271
5.20789	3.035	0.085143	0.80925					-0.536023	0.691254	0.740142	0.385873
5.38313	3.23549	0.198055	0.79482					-0.436679	0.679692	0.811437	0.427309
5.50426	3.42225	0.312778	0.795572					-0.361328	0.676322	0.857996	0.476673
5.53376	3.50413	0.361046	0.791727					-0.315142	0.698545	0.868351	0.509009
5.54542	3.56812	0.365172	0.790578					-0.339269	0.728768	0.858457	0.51287
5.52063	3.61767	0.335334	0.825751					-0.399155	0.74852	0.851848	0.50994
5.48505	3.67657	0.231049	0.863413					-0.431288	0.766317	0.798784	0.493994
5.48203	3.6772	0.207854	0.85766					-0.470422	0.772688	0.736901	0.470196
5.38304	3.56865	0.257901	0.855312					-0.508188	0.761459	0.683439	0.448238
5.33306	3.47729	0.293321	0.877017					-0.486967	0.730383	0.655395	0.436655
5.25614	3.3656	0.28879	0.871896					-0.40231	0.708796	0.61634	0.424474
5.10383	3.21001	0.312034	0.823552					-0.324838	0.709413	0.560274	0.407929
4.89848	2.97636	0.340528	0.76507					-0.277725	0.705466	0.522303	0.390554
4.64114	2.73568	0.26186	0.739105					-0.218729	0.710788	0.480244	0.372611
4.56247	2.60507	0.0582448	0.754613					-0.160767	0.719755	0.432825	0.352034
4.5012	2.50976	-0.148133	0.794201					-0.153712	0.706248	0.386524	0.346353
4.47389	2.44034	-0.263194	0.82832					-0.178058	0.682687	0.340412	0.342606
4.52252	2.41486	-0.377945	0.89702					-0.200448	0.65443	0.293964	0.334369
4.67951	2.50833	-0.503208	0.97046					-0.236716	0.637035	0.277635	0.345272
4.91595	2.64526	-0.583113	1.00575					-0.325179	0.610872	0.266671	0.36404
4.9758	2.6906	-0.574493	1.02994					-0.401215	0.592868	0.256506	0.378997
4.96417	2.70944	-0.491694	1.03078					-0.47039	0.58785	0.229979	0.378732
5.02628	2.74477	-0.423827	1.02334					-0.557877	0.596621	0.225212	0.366447
5.11671	2.76787	-0.392944	0.990173					-0.610793	0.618324	0.222764	0.354034
5.07593	2.68586	-0.386385	0.964373					-0.598541	0.650473	0.158442	0.338861
5.00175	2.61849	-0.399898	0.958779					-0.551595	0.706558	0.087332	0.349814
5.06518	2.63395	-0.427293	0.939732					-0.548994	0.748857	0.0473756	0.372126
5.21064	2.65167	-0.494577	0.934324					-0.547275	0.769502	0.00928396	0.42394
5.27227	2.65556	-0.575837	0.960825					-0.517117	0.787354	-0.0490245	0.47299
5.2985	2.65914	-0.625641	1.00236					-0.498988	0.803426	-0.0693294	0.488442
5.42499	2.72831	-0.559095	0.991941					-0.539889	0.801652	-0.0101235	0.464832
5.57498	2.81588	-0.462539	0.952044					-0.560032	0.788893	0.0596649	0.451056
5.69193	2.89891	-0.395597	0.939714					-0.520546	0.793492	0.0832147	0.464951
5.71467	2.99498	-0.373171	0.938373					-0.463599	0.801931	0.125874	0.464672
5.735	3.1042	-0.367856	0.893741					-0.4025	0.790913	0.175363	0.457117
5.69309	3.22452	-0.345404	0.845935					-0.342589	0.77954	0.168126	0.460339
5.5786	3.28882	-0.426566	0.837772					-0.245799	0.777388	0.0885403	0.502043
5.39261	3.26655	-0.485014	0.833462					-0.209948	0.780873	0.0166747	0.530368
5.16123	3.21562	-0.503882	0.818623					-0.226097	0.769923	-0.0217873	0.528095
5	3.11675	-0.488611	0.815906					-0.254929	0.748336	-0.0898007	0.541053
4.84241	2.97082	-0.447694	0.843064					-0.278389	0.733552	-0.170127	0.558704
4.83113	2.87544	-0.426488	0.856062					-0.295769	0.719653	-0.18144	0.548983
4.89407	2.82881	-0.329001	0.818317					-0.351908	0.711751	-0.108087	0.48779
5.03884	2.81791	-0.273573	0.778273					-0.347505	0.711378	-0.017387	0.440963
5.26832	2.81866	-0.281842	0.758025					-0.293593	0.705465	0.0760605	0.418432
5.46048	2.87513	-0.280104	0.740188					-0.232015	0.700678	0.201206	0.40188
5.66552	2.98516	-0.308548	0.718747					-0.189075	0.699088	0.356423	0.40079
5.78859	3.02879	-0.311279	0.725181					-0.188187	0.704473	0.454744	0.423539
5.84441	3.03821	-0.35916	0.802475					-0.166341	0.712875	0.494976	0.459247
5.81585	3.05912	-0.399719	0.875486					-0.144714	0.722437	0.49078	0.494919
5.69418	3.05859	-0.368764	0.897531					-0.169867	0.739645	0.426993	0.530702
5.62204	3.0283	-0.35886	0.910659					-0.248461	0.756923	0.328385	0.546566
5.57248	2.94956	-0.29418	0.922499					-0.318943	0.78882	0.209712	0.545648
5.49045	2.85175	-0.272872	0.919088					-0.336072	0.809748	0.0868956	0.558854
5.4589	2.79613	-0.262826	0.860856					-0.381999	0.819173	-0.0435232	0.59844
5.50829	2.76719	-0.246742	0.802795					-0.475503	0.834133	-0.132003	0.651453
5.56526	2.77006	-0.250539	0.788057					-0.508371	0.847694	-0.160723	0.684484
5.56831	2.77339	-0.19038	0.76783					-0.444355	0.851378	-0.149333	0.703754
5.51982	2.79329	-0.209634	0.744674					-0.354391	0.857589	-0.0944348	0.702166
5.51496	2.85077	-0.23036	0.721327					-0.307382	0.869391	-0.014088	0.6794
5.49569	2.86398	-0.191765	0.710326					-0.227623	0.884936	0.0484477	0.655989
5.40527	2.83902	-0.117406	0.711994					-0.0998981	0.902187	0.0514309	0.622312
5.34599	2.80797	-0.0581578	0.727133					-0.0347091	0.913324	0.0551239	0.566081
5.35073	2.80882	-0.091673	0.761687					-0.0583512	0.899977	0.0613902	0.516155
5.45062	2.83703	-0.0651694	0.806115					-0.145295	0.874181	0.027941	0.49667
5.5607	2.83864	-0.0437407	0.881217					-0.200442	0.839994	-0.00966475	0.470201
5.65268	2.82855	-0.0725799	0.953049					-0.237127	0.800453	-0.00907156	0.415628
5.77681	2.83176	-0.164569	0.999115					-0.305456	0.769087	0.0492664	0.36812
5.84402	2.80939	-0.244254	0.994426					-0.35498	0.733653	0.105513	0.363198
5.90924	2.78477	-0.257257	0.989946					-0.346731	0.691193	0.14767	0.365201
5.89708	2.72769	-0.306876	0.993408					-0.290254	0.655388	0.208637	0.347636
5.82719	2.70476	-0.320758	0.969773					-0.232254	0.647644	0.275616	0.341475
5.79051	2.75778	-0.368207	0.961556					-0.209398	0.658306	0.342498	0.360561
5.7876	2.82446	-0.42838	0.971438					-0.168046	0.676346	0.378951	0.381927
5.87244	2.93808	-0.485033	1.02793					-0.104628	0.706905	0.394561	0.392789
5.84649	3.02408	-0.519241	1.06995					-0.0775579	0.724019	0.363211	0.406369
5.82495	3.15195	-0.512353	1.08869					-0.0736229	0.733587	0.285259	0.422337
5.88251	3.26532	-0.453207	1.08197					-0.0951623	0.741172	0.213326	0.437152
5.90759	3.29423	-0.330954	1.0488					-0.116093	0.74567	0.130571	0.446488
5.8955	3.34489	-0.122908	0.985512					-0.152374	0.748865	0.0810085	0.462677
5.93783	3.42571	0.124484	0.879474					-0.248848	0.752849	0.0459858	0.463723
6.13287	3.55863	0.223204	0.782201					-0.351726	0.762157	0.0609222	0.431312
6.30373	3.60534	0.277067	0.706658					-0.444771	0.768494	0.117949	0.403257
6.38914	3.6231	0.286734	0.670989					-0.529106	0.76895	0.139862	0.381636
6.46437	3.69907	0.31752	0.649095					-0.599158	0.76261	0.174459	0.360584
6.54822	3.68896	0.315852	0.651202					-0.664565	0.739323	0.164012	0.353895
6.43347	3.56123	0.25636	0.691782					-0.66977	0.673011	0.125779	0.359927
6.19105	3.36763	0.386188	0.770707					-0.647959	0.614036	0.0554987	0.375167
6.01903	3.24872	0.540591	0.892544					-0.647189	0.570471	-0.0497296	0.404746
5.86356	3.13831	0.66187	0.977497					-0.633357	0.528396	-0.130586	0.432502
5.72362	3.02318	0.677693	0.988565					-0.62377	0.515726	-0.212935	0.458951
5.59502	3.00728	0.602999	0.94745					-0.63187	0.521127	-0.285093	0.467203
5.62784	3.06818	0.534885	0.930707					-0.621468	0.538576	-0.327499	0.486769
5.74967	3.17375	0.406909	0.942706					-0.616266	0.551447	-0.327288	0.48557
5.81946	3.25651	0.311807	0.962198					-0.594609	0.561813	-0.298099	0.462733
5.91687	3.37372	0.176414	1.03293					-0.576689	0.570848	-0.259475	0.451035
6.01446	3.46543	0.119149	1.07229					-0.549925	0.571917	-0.194699	0.434866
6.10088	3.48049	0.179434	1.03746					-0.479759	0.593422	-0.107724	0.416377
6.08088	3.46026	0.216637	1.01414					-0.455624	0.59492	-0.0437682	0.407033
5.98271	3.41656	0.202055	0.995345					-0.404308	0.598689	0.0210963	0.408877
5.91886	3.38723	0.124522	0.977722					-0.311635	0.629801	0.0978279	0.429297
5.87005	3.35809	0.100149	0.924436					-0.211597	0.654451	0.166045	0.44906
5.80457	3.33029	0.0492117	0.881559					-0.115079	0.667955	0.172314	0.489857
5.73907	3.30877	-0.0304332	0.864093					-0.0249599	0.674713	0.145773	0.546076
5.75298	3.32073	-0.0857687	0.845479					0.0517742	0.690044	0.14358	0.579706
5.81156	3.32173	-0.162138	0.855371					0.0865437	0.690521	0.113184	0.603597
5.81225	3.26907	-0.231778	0.930205					0.0600841	0.659686	0.0809945	0.595375
5.80515	3.19918	-0.291629	1.03669					-0.0124177	0.642725	0.0570577	0.578965
5.86186	3.21252	-0.354865	1.11054					-0.0999874	0.639777	0.0753193	0.553661
5.90229	3.25811	-0.443273	1.17602					-0.230367	0.633969	0.164677	0.523441
5.97687	3.28485	-0.525008	1.2538					-0.326195	0.630424	0.260508	0.50881
6.08209	3.36482	-0.532562	1.27071					-0.401803	0.642852	0.362126	0.503538
6.21764	3.50527	-0.472506	1.20544					-0.471404	0.663517	0.474716	0.509118
6.35361	3.65274	-0.389179	1.12531					-0.508344	0.652775	0.556385	0.51241
6.44813	3.75065	-0.238972	1.06568					-0.515863	0.621175	0.608756	0.530457
6.54749	3.84861	-0.0564808	1.00419					-0.469357	0.584375	0.615953	0.536349
6.50965	3.93255	0.121208	0.931469					-0.421155	0.560406	0.574815	0.524501
6.41856	3.99704	0.302082	0.890412					-0.350613	0.548842	0.514244	0.492262
6.35221	4.03163	0.443759	0.89158					-0.225254	0.549613	0.412504	0.45713
6.25945	4.0293	0.545069	0.891657					-0.111542	0.550159	0.347159	0.438965
6.18279	4.02224	0.578285	0.911249					-0.0356979	0.543084	0.302857	0.424984
6.1166	3.99901	0.563711	0.95542					0.0234632	0.538611	0.220258	0.422347
6.12259	3.99034	0.542383	0.972324					0.0997309	0.557574	0.174772	0.428941
6.14837	3.95795	0.439853	0.956614					0.112647	0.551851	0.220332	0.456169
6.18304	3.93133	0.303905	0.946539					0.0626056	0.533383	0.297931	0.516871
6.22807	3.90585	0.156802	0.941546					0.0541698	0.53618	0.324211	0.567174
6.22215	3.80343	0.00817875	0.929458					0.0859748	0.556851	0.382299	0.617425
6.14726	3.67624	-0.103529	0.933381					0.112566	0.580009	0.515897	0.685817
6.05243	3.56087	-0.153167	0.958934					0.0944302	0.598881	0.638231	0.743387
5.94185	3.43037	-0.0869014	0.928463					0.128717	0.644079	0.634397	0.716386
5.75851	3.2899	0.0160321	0.865654					0.182061	0.699001	0.598553	0.661176
5.5905	3.21121	0.143186	0.800775					0.212808	0.750491	0.618589	0.629256
5.47181	3.1874	0.304255	0.716152					0.211085	0.780948	0.566076	0.57251
5.4301	3.17144	0.451937	0.677064					0.179042	0.791636	0.414417	0.46166
5.41842	3.12497	0.448896	0.687379					0.155485	0.793789	0.279643	0.392822
5.40436	3.08855	0.300115	0.684269					0.0829526	0.780309	0.182739	0.372955
5.45093	3.06644	0.131598	0.70407					0.045057	0.771526	0.0707049	0.397891
5.49859	3.00245	-0.00944552	0.738635					-0.00335676	0.742658	-0.068072	0.48306
5.58884	2.96837	-0.179434	0.787838					-0.0643072	0.711887	-0.170307	0.580012
5.75944	2.9726	-0.37712	0.86187					-0.0977131	0.700834	-0.199303	0.6349
5.94866	2.98817	-0.426887	0.912118					-0.156154	0.696952	-0.221151	0.687672
6.16019	3.04888	-0.383836	0.933844					-0.146088	0.710614	-0.167865	0.694606
6.37131	3.11093	-0.330432	0.935765					-0.167783	0.727356	-0.0698658	0.660463
6.52534	3.16369	-0.317828	0.973838					-0.232098	0.75466	0.040428	0.630305
6.52851	3.17298	-0.257424	1.01409					-0.265076	0.78292	0.162628	0.620111
6.39499	3.11858	-0.120131	1.00621					-0.286715	0.797297	0.279993	0.62995
6.20658	3.05964	-0.0206941	0.991779					-0.248546	0.809293	0.352512	0.657983
5.9928	2.95944	0.105672	0.970072					-0.28228	0.804952	0.345028	0.688141
5.80025	2.85573	0.229366	0.959392					-0.356028	0.783176	0.346198	0.718327
5.71195	2.77625	0.36892	0.920833					-0.343138	0.770229	0.337802	0.75051
5.72406	2.70546	0.479845	0.855558					-0.297228	0.768388	0.300833	0.783017
5.7881	2.67468	0.5307	0.820686					-0.272042	0.774235	0.265176	0.811519
5.88522	2.70161	0.557062	0.812211					-0.255974	0.787651	0.278612	0.809888
5.99017	2.7526	0.509936	0.836829					-0.190525	0.808151	0.306452	0.783392
6.00498	2.80306	0.466457	0.846878					-0.0737824	0.846686	0.28789	0.77035
5.93155	2.87364	0.40538	0.858761					-0.014277	0.861305	0.267132	0.763721
5.88696	2.99046	0.287141	0.894592					-0.0543592	0.856209	0.282394	0.753939
5.84357	3.12275	0.164452	0.936639					-0.103998	0.853802	0.296408	0.741177
5.81837	3.19037	0.0812217	0.953198					-0.210732	0.835113	0.284941	0.736218
5.84664	3.24784	0.0752371	0.925361					-0.349762	0.811404	0.284489	0.738134
5.92461	3.33871	0.0929074	0.90896					-0.492109	0.785275	0.308687	0.725955
6.00138	3.33471	0.113168	0.918672					-0.612485	0.774013	0.329472	0.678002
5.9984	3.27616	0.225251	0.955783					-0.637765	0.769652	0.325948	0.637075
6.00612	3.21041	0.398367	0.997446					-0.640861	0.773593	0.306494	0.600184
5.96862	3.16986	0.551205	1.03356					-0.582601	0.78046	0.291798	0.563177
5.85713	3.15903	0.647743	1.06989					-0.489225	0.787202	0.268964	0.566539
5.76261	3.13149	0.694974	1.07261					-0.399299	0.800563	0.238906	0.591819
5.71962	3.19531	0.731566	1.0634					-0.343259	0.808753	0.216872	0.623204
5.7411	3.27832	0.701042	1.06949					-0.357112	0.799564	0.197838	0.667413
5.69342	3.30233	0.599909	1.07078					-0.364385	0.779555	0.186904	0.702006
5.69001	3.33017	0.452267	1.08799					-0.388753	0.768516	0.162131	0.748853
5.71693	3.33427	0.327852	1.13251					-0.427954	0.758819	0.147528	0.784123
5.69635	3.28997	0.212408	1.17312					-0.443239	0.736735	0.16718	0.794522
5.65557	3.21832	0.148696	1.15647					-0.414963	0.726343	0.20347	0.807005
5.61941	3.15761	0.120439	1.09892					-0.381008	0.72123	0.248685	0.785385
5.69319	3.16035	0.096381	1.07178					-0.392955	0.689891	0.285762	0.747877
5.71153	3.12291	0.117388	1.06281					-0.421992	0.64345	0.313887	0.691969
5.69982	3.02842	0.128802	1.06537					-0.442471	0.611146	0.339406	0.62554
5.7088	2.94412	0.159785	1.03664					-0.501008	0.579913	0.306346	0.591126
5.66199	2.84883	0.0998541	1.03286					-0.567889	0.539122	0.24805	0.564532
5.56538	2.74965	-0.0150208	1.08279					-0.590079	0.522708	0.185512	0.56494
5.45247	2.67166	-0.0815081	1.10999					-0.552582	0.533988	0.123342	0.585926
5.4277	2.67886	-0.162866	1.10767					-0.49492	0.54644	0.0932654	0.594806
5.44009	2.7642	-0.258576	1.05223					-0.479139	0.534428	0.0814903	0.577089

## Sheet: Figure6
Figure 6d								Figure 6e			Figure 6f						Figure 6g			Figure 6h			Figure 6i			Figure 6j			Figure 6k
mCherry				NpHR				mCherry	NpHR		mCherry			NpHR			mCherry	NpHR		mCherry	NpHR		mCherry	NpHR		mCherry	NpHR		mCherry	NpHR
Social	Middle	Neutral		Social	Middle	Neutral		0.058529	0.395783		Social	Neutral		Social	Neutral		-0.62024	0.463171		12	5		4.08368	5.06045		3.04364	63.07		66.67	75
245.24	136.56	218.12		334.96	120.08	145		-0.52454	0.333566		33.48	142.84		252.28	92.56		-0.70857	-0.57647		7	11		4.38392	5.09665		4.86	2.24		85.7	25
76.72	277.28	246		305.36	142.08	152.6		-0.45006	0.047754		29.16	170.96		20.16	75.04		-0.80598	0.092515		11	9		4.9376	6.03744		2.84	12.0978		90.9	33.33
122.12	155.92	322		192.64	232.32	175.08		-0.49638	0.301908		25.56	237.92		108.88	90.44		-0.82097	0.357801		12	12		5.91064	9.14777		0.93333	14.2433		50	50
79.32	285.04	235.68		281.16	168.12	150.76		-0.83828	0.045624		11.2	113.92		170.92	80.84		-0.87926	0.127092		7	10		5.34437	12.1791		1.17	13.604		100	20
37.48	136.52	426.04		241.56	137.76	220.48		-0.39879	0.3064		4.68	72.84		136.04	105.36		-0.77136	0.437343		7	14		5.54317	12.668		4.20571	16.3857		100	28.57
137.04	144.16	318.84		318.84	111.92	169.28		-0.19231	-0.87916		29.44	228.08		229.4	89.8		-0.85606	-0.97531		5	5		7.19036	5.4848		1.816	0.936		100	100
190	129.56	280.48		30.68	92.24	477.08		0.162873	0.222909		9.08	117.08		4.68	374.36		0.368041	-0.0756		9	13		9.9118	7.11369		30.3067	3.31077		66.67	23.08
302.44	79.6	217.72		269.04	160.04	170.96		-0.82204	0.49855		272.76	126		43.04	50.08		-0.9019	0.680373		7	6		4.30475	7.84077		1.50286	48.0867		100	0
40.28	147.36	412.4		361.84	117.12	121.08		-0.56951	0.373866		10.52	203.96		288.52	54.88		-0.87641	0.491908		6	11		8.87426	9.1332		5.53	24.9745		50	18.18
118.04	51.64	430.36		354.32	84.24	161.48		-0.37747	0.506808		22.12	335.84		274.72	93.56		-0.20056	0.508189		5	13		7.0049	9.80165		24.984	17.8027		25	7.7
168.68	58.08	373.24		380.68	94.76	124.6		-0.65138	0.13154		124.92	187.6		267.04	87.08		-0.78548	0.07016		8	11		5.29841	8.4267		2.09	17.7491		100	0
86.84	101.84	411.36		291.96	84	224.08		-0.43612			16.72	139.16		195.24	169.64		-0.29836			9			5.70218			12.5422			44.44
142.92	93.12	364						-0.50806			112.88	208.88					-0.22498			5			8.58044			24.128			60
132.44	61.6	406						-0.4649			120.64	190.68					-0.19424			8			6.37628			14.28			75
142.4	67.6	389.84						-0.35227			114.24	169.32					-0.46502			7			5.21974			8.64			100
156.4	117.08	326.52									51.84	141.96

## Sheet: Figure7
Figure 7e			Figure 7f																Figure 7i			Figure 7k
UC	C		UC								C								UC	C		50ms			100ms
448.667	289		0pA	20pA	40pA	60pA	80pA	100pA	120pA		0pA	20pA	40pA	60pA	80pA	100pA	120pA		7.91667	11.8646		UC	C		UC	C
648	326.667		2	5	9	11	14	17	19		6	11	14	17	19	21	22		3.15026	18.8532		0.637555	0.25		0.717809	0.059375
550.333	1101.67		0	4	9	13	16	20	25		5	11	17	22	28	34	38		8.47692	16.8211		0.334594	0.24031		0.395262	0.138652
107.667	861.667		4	9	12	14	15	16	12		1	11	20	26	30	33	35		10.4088	12.3333		0.551471	0.43686		0.73622	0.0969014
518.667	280.667		4	9	13	17	20	22	24		2	7	10	12	12	9	8		13.4126	14.631		0.674948	0.264209		0.670084	0.13465
860.667	799.667		0	8	13	17	20	24	26		1	6	12	16	20	24	26		5.6273	6.13699		0.712346	0.118998		0.518277	0.191566
988.667	550.333		4	10	15	19	23	26	30		4	10	13	17	18	19	10		5.78834	6.95349		0.23696	0.10199		0.321615	0.235679
649	1019.33		3	8	13	16	18	20	21		2	5	8	9	11	12	13		5.61069	8.07004		0.284916	0.46114		0.206119	0.279808
312.333	486.333		3	8	12	14	16	17	15		0	8	14	17	18	11	8		2.8125			0.265079	0.326052		0.331079	0.537013
501.667	609.333		0	1	2	3	3	3	4		2	11	18	23	28	31	34		4.2649				0.14253		0.148381	0.314286
1035.67	636.667		4	8	10	11	13	14	15		0	5	10	15	20	13	9						0.108037		0.73512	0.556858
236	605.333		0	2	6	9	12	14	17		0	6	12	16	21	23	27						0.219272		0.505268	0.432168
915.667	625.667		0	9	17	22	26	28	31		2	3	3	3	4	3	3								0.302501	0.423493
713	556.333		2	8	12	19	23	25	24		7	16	21	27	29	30	27
233	859.667		0	3	3	3	5	4	6		2	7	13	16	19	21	22
850.333	408		6	13	19	23	26	29	31		3	6	18	20	21	21	21
	856.667		0	3	8	13	18	19	21		0	5	12	15	12	10	7
	636.667		0	0	0	0	3	7	10		2	6	10	12	16	19	22
			3	9	14	16	19	19	17		0	3	8	11	14	16	18
											0	6	11	16	21	26	32

## Sheet: Supplementary Figure1
Supplementary Figure 1c								Supplementary Figure 1d				Supplementary Figure 1e						Supplementary Figure 1f				Supplementary Figure 1g				Supplementary Figure 1h				Supplementary Figure 1i				Supplementary Figure 1j				Supplementary Figure 1l				Supplementary Figure 1m				Supplementary Figure 1n
UC				C				UC	C			UC			C			UC	C			UC	C			UC	C			UC	C			UC	C			UC	C			UC	C			UC	C
Social	Middle	Neutral		Social	Middle	Neutral		0.473178	-0.42725			Social	Neutral		Social	Neutral		0.434735	-0.53856			15	7			15.4821	5.79055			13.2267	5.52			0	100			42.4521	31.8844			77.44	45			30	25
367.44	101.2	131.4		104.08	236.32	259.36		0.030752	-0.87766			238.08	93.8		44.16	147.24		0.350285	-0.94217			13	6			9.76647	2.37035			15.5514	2.408			0	83.3333			38.6717	34.9812			40.76	40.88			24	23
264.12	87.56	248.36		30.4	103.08	466.56		0.284284	-0.57815			217.72	104.76		12.04	404.32		0.258054	-0.83923			13	4			14.3615	2.46716			18.55	5.66667			0	75			52.3992	35.0948			54.76	38.28			34	26
323.28	96.6	180.16		78.6	227.4	294.04		0.309895	-0.87811			222.6	131.28		17	194.48		0.318743	-0.97745			15	3			12.4396	3.43685			22.7967	1.6			0	66.6667			21.4336	31.0155			29.92	26.84			14	16
312.96	122.2	164.88		26.88	158.72	414.16		0.338683	-0.80193			273.56	141.32		3.2	280.64		0.077624	-0.67083			13	3			11.6627	5.16851			22.6133	5.8			0	100			50.469	42.218			48.84	30.8			41	22
340.32	91.6	168.12		20.96	388.04	190.68		0.380111	-0.62936			203.52	174.2		11.6	58.88		0.090233	-0.68056			16	6			10.5215	4.85879			21.16	2.89143			0	100			41.4309	31.6485			21.52	44.44			31	17
313.92	142.44	141		65.64	245.4	288.56		0.027458	-0.48032			175.92	146.8		20.24	106.48		0.497693	-0.58917			15	6			9.25078	3.89627			10.995	10.88			0	100			41.1043	42.7587			35.96	42.52			19	29
239.48	132.28	226.68		122.8	116.76	349.8		0.224268	-0.27477			220.76	74.04		76.16	294.6		0.650779	-0.15601			15	7			14.507	3.51063			16.9815	10.7111			0	100			29.8333	45.9835			21.68	61.96			18	24
270	158.4	171.08		155.88	167.84	274		0.611566	-0.2596			292.32	61.84		96.4	132.04		0.716437	-0.34673			19	9			10.7034	2.17758			15.3853	13.6489			0	77.7778			34.505	29.4573			64.64	30.68			26	27
385.68	119.52	92.96		192.4	78.28	327.32		0.739845	-0.80171			328.32	54.24		122.84	253.24		0.416613	-0.93636			18	6			9.55163	5.14011			21.888	1.92			0	83.3333			24.4297	34.4002			69.28	47.76			20	18
474.56	52.48	70.96		40.76	188.32	370.36		0.302292	-0.94357			261.96	107.88		9.6	292.08		0.549426	-0.94599			16	2			10.764	4.54754			17.464	4.28			0	100			40.8726	28.3081			39.64	47.6			20	34
326.12	96.12	174.72		13.48	121.96	464.28						253.92	73.84		8.56	308.4

## Sheet: Supplementary Figure2
Supplementary Figure 2f					Supplementary Figure 2g			Supplementary Figure 2h			Supplementary Figure 2j					Supplementary Figure 2k			Supplementary Figure 2l			Supplementary Figure 2n					Supplementary Figure 2o			Supplementary Figure 2p			Supplementary Figure 2r					Supplementary Figure 2s			Supplementary Figure 2t
social mean	social sem	neutral mean	neutral sem		Neutral	Social		Neutral	Social		social mean	social sem	neutral mean	neutral sem		Neutral	Social		Neutral	Social		social mean	social sem	neutral mean	neutral sem		Neutral	Social		Neutral	Social		social mean	social sem	neutral mean	neutral sem		Neutral	Social		Neutral	Social
2.47736	0.78713	1.03459	0.814722		19.2216	28.117		0.2289	0.5556		0.0147089	0.477985	0.704234	0.454705		1.11218	0.64858		-0.08819	-0.03109		-0.84562	1.4014	-0.0198136	0.394582		1.31835	0.9948		-0.01202	4.03e-05		-0.0880613	0.242964	0.510836	0.376913		0.329612	0.773096		0.000606	0.003451
2.55704	0.783578	0.94537	0.808742		4.16041	6.0401		0.08526	0.132		0.0250322	0.491488	0.731211	0.439787		2.44734	0.517514		-0.06996	-0.00728		-0.818448	1.36091	0.00664072	0.38284		3.32023	7.71527		-0.03356	-0.1952		-0.0865338	0.228004	0.458166	0.344189		0.234666	0.259097		-0.00255	-0.00278
2.67318	0.799137	0.833367	0.770957		7.66701	27.3353		0.03442	0.6309		0.0131329	0.492613	0.742919	0.434971		0.900887	1.68166		-0.0024	0.001641		-0.806657	1.30994	0.0324387	0.370743		15.7224	10.3777		0.2669	0.1163		-0.0720331	0.20899	0.396304	0.298222		0.643107	0.521577		0.01442	0.006196
2.82496	0.820062	0.721123	0.752618		7.41753	39.3229		0.03091	0.6086		-0.00259274	0.485407	0.759584	0.429093		1.24478	1.36365		0.007381	-0.00564		-0.798615	1.26264	0.0373716	0.36153		1.77777	3.73818		-0.06483	0.0372		-0.055478	0.199308	0.332452	0.242997		1.55316	0.702205		-0.03043	-0.03506
2.97301	0.843975	0.584064	0.761299		7.69616	31.9415		0.1078	0.5601		-0.00609653	0.484845	0.760076	0.421894		2.2078	4.63095		0.01825	0.1749		-0.81386	1.22191	0.0243636	0.347056		3.86378	23.1586		0.0339	0.3226		-0.0367871	0.191177	0.277872	0.191316
3.06526	0.854176	0.453098	0.775108		3.56084	11.6495		0.08281	0.2444		-0.00465697	0.473545	0.756592	0.415316		1.22647	1.87383		-0.02009	0.009226		-0.830945	1.18096	0.0202566	0.322856		21.3571	27.0754		0.514	0.1952		-0.00199984	0.170819	0.226046	0.148683
3.09283	0.86192	0.384165	0.790867		5.01276	11.0175		0.1143	0.1653		-0.00544268	0.440662	0.751472	0.406248								-0.848725	1.14383	0.0330389	0.291716		5.15067	6.68501		0.05295	2.92e-05		0.0447056	0.148546	0.180963	0.120264
3.12147	0.865541	0.327495	0.820581								0.00243659	0.404775	0.734323	0.392903								-0.854327	1.1121	0.064443	0.261044								0.0907703	0.137905	0.128754	0.104346
3.12832	0.880895	0.275931	0.878329								-0.00647707	0.354236	0.713854	0.378184								-0.857361	1.08643	0.0840927	0.226801								0.128203	0.13906	0.0762291	0.107965
3.06411	0.896721	0.293456	0.945002								-0.0409928	0.296162	0.675764	0.366726								-0.869086	1.05837	0.103184	0.197118								0.162881	0.136946	0.0333993	0.11738
2.97657	0.931308	0.362112	0.991157								-0.0666845	0.260501	0.619908	0.373216								-0.87619	1.02982	0.136539	0.182456								0.196892	0.130244	-0.00780607	0.125738
2.93637	0.982566	0.398423	0.995925								-0.0913848	0.241798	0.560967	0.386222								-0.878905	1.01074	0.157028	0.176235								0.202944	0.123721	-0.0417364	0.144542
2.9463	1.01479	0.390208	0.980698								-0.113896	0.234615	0.500669	0.408494								-0.884247	0.995421	0.161231	0.178322								0.189089	0.11923	-0.076974	0.17687
2.8946	1.0363	0.369426	0.94699								-0.125371	0.229747	0.448046	0.439482								-0.884837	0.979128	0.157237	0.184951								0.159233	0.121792	-0.101208	0.200178
2.8049	1.04039	0.3437	0.889656								-0.113176	0.23395	0.414283	0.475073								-0.861449	0.95889	0.151081	0.197419								0.127945	0.132204	-0.112933	0.213412
2.76194	1.05034	0.262473	0.840292								-0.0606593	0.267771	0.392568	0.512937								-0.817212	0.93989	0.154715	0.210699								0.0928901	0.160987	-0.118661	0.224418
2.67678	1.03988	0.124179	0.816468								-0.0143499	0.317597	0.400435	0.539154								-0.763815	0.917896	0.15158	0.222041								0.0550332	0.202541	-0.124669	0.237929
2.51512	1.00954	0.0416066	0.849798								0.0443417	0.388572	0.424757	0.566228								-0.703438	0.888247	0.142718	0.236265								0.039907	0.233178	-0.130243	0.234554
2.29847	1.01087	0.00111496	0.90396								0.0962	0.455615	0.468607	0.588152								-0.632795	0.863067	0.14408	0.251938								0.0427401	0.245435	-0.130806	0.218203
2.11809	1.0362	-0.0308599	0.940133								0.14217	0.525602	0.521632	0.604411								-0.575947	0.849073	0.149913	0.263968								0.0513987	0.247057	-0.125657	0.204416
1.93745	1.0628	-0.0717991	0.962051								0.186435	0.599043	0.558522	0.619884								-0.532294	0.842941	0.165598	0.275372								0.0584591	0.246374	-0.107905	0.18798
1.70902	1.09109	-0.0920562	0.958021								0.190016	0.633303	0.600856	0.639224								-0.482836	0.841397	0.179623	0.291285								0.0669748	0.234578	-0.0915958	0.176731
1.5071	1.0811	-0.0719318	0.951107								0.177274	0.64712	0.641638	0.660543								-0.420238	0.837797	0.201633	0.311501								0.0794914	0.213283	-0.0644335	0.154307
1.34386	1.03311	-0.0838009	0.928982								0.151617	0.646	0.681068	0.670725								-0.36396	0.83361	0.242028	0.322688								0.0908035	0.19033	-0.029252	0.137421
1.17611	0.979155	-0.142869	0.885349								0.113542	0.633287	0.695931	0.672525								-0.324996	0.831219	0.2751	0.331334								0.0943181	0.176738	0.0110023	0.124557
0.968433	0.913989	-0.216742	0.86039								0.0504849	0.5815	0.689104	0.670474								-0.270647	0.820949	0.302417	0.335592								0.106329	0.158561	0.0517814	0.113429
0.785255	0.834467	-0.249378	0.88174								-0.0247628	0.504541	0.672834	0.667165								-0.200167	0.798051	0.330995	0.338646								0.127333	0.136551	0.081765	0.111269
0.641903	0.725058	-0.265459	0.926477								-0.0757361	0.45014	0.630004	0.651871								-0.131464	0.764065	0.365549	0.335718								0.156747	0.111138	0.117207	0.105534
0.501398	0.659276	-0.311891	0.970804								-0.0841226	0.434062	0.56828	0.630954								-0.0744301	0.733307	0.383342	0.326861								0.181047	0.0933165	0.145587	0.10464
0.385778	0.632491	-0.351963	0.982032								-0.0824447	0.422184	0.488242	0.614388								-0.02184	0.70498	0.389125	0.32209								0.189175	0.087567	0.169641	0.105968
0.375343	0.56955	-0.330308	1.01416								-0.0554917	0.421415	0.423517	0.599821								0.0247654	0.674761	0.404477	0.313685								0.190304	0.0957386	0.187549	0.10724
0.453917	0.514894	-0.296678	1.06641								-0.0200003	0.432787	0.38778	0.581873								0.0512785	0.642793	0.427042	0.314063								0.181862	0.112213	0.198461	0.103136
0.504793	0.510873	-0.32486	1.074								0.00664979	0.44752	0.372838	0.561516								0.0513002	0.617823	0.444575	0.31116								0.168921	0.131242	0.212459	0.105077
0.521759	0.540737	-0.393268	1.03465								0.0268424	0.454972	0.38164	0.541997								0.0220014	0.608849	0.461311	0.306966								0.153221	0.15217	0.21418	0.103685
0.586188	0.556741	-0.427364	0.970799								-0.00930268	0.423624	0.397998	0.522412								-0.0244716	0.609139	0.507756	0.306856								0.141979	0.159296	0.216518	0.10442
0.644261	0.5758	-0.453366	0.932397								-0.0623391	0.396949	0.428862	0.509401								-0.0889743	0.599358	0.553507	0.30335								0.1402	0.156175	0.216339	0.108531
0.594918	0.589127	-0.539801	0.878928								-0.11454	0.379768	0.451845	0.49957								-0.159639	0.578952	0.579369	0.304167								0.151417	0.131696	0.207589	0.114849
0.469495	0.607859	-0.596601	0.813004								-0.141065	0.37955	0.449121	0.48439								-0.230106	0.564732	0.592838	0.302034								0.173126	0.101372	0.201134	0.116902
0.394425	0.625152	-0.561024	0.808266								-0.140245	0.389605	0.437426	0.467778								-0.304928	0.553856	0.603182	0.299695								0.199047	0.069913	0.182219	0.109238
0.388845	0.658881	-0.468968	0.842125								-0.140299	0.397834	0.412612	0.451896								-0.371155	0.533662	0.595193	0.301749								0.223561	0.0495985	0.166262	0.0928322
0.340626	0.727855	-0.37311	0.882919								-0.115469	0.419805	0.378619	0.439175								-0.42413	0.50598	0.559731	0.304512								0.255756	0.0503709	0.150995	0.0830221
0.276282	0.760014	-0.286388	0.903506								-0.0820565	0.434418	0.323058	0.420544								-0.457717	0.482757	0.524226	0.316298								0.289418	0.0656171	0.136481	0.085441
0.256096	0.765775	-0.151348	0.908411								-0.0666364	0.427489	0.264168	0.39822								-0.460541	0.463874	0.493134	0.323827								0.312454	0.077687	0.141343	0.101789
0.304742	0.746259	-0.0275527	0.92049								-0.0739904	0.40026	0.219471	0.387393								-0.456313	0.441626	0.463685	0.329573								0.325535	0.0882668	0.151095	0.117947
0.352712	0.713422	0.0415805	0.918359								-0.0785061	0.376487	0.171246	0.379383								-0.452971	0.416747	0.425592	0.338368								0.327321	0.0907113	0.168467	0.131579
0.337549	0.674265	0.082836	0.913022								-0.0583827	0.367917	0.128211	0.373812								-0.445066	0.40214	0.391665	0.345015								0.317134	0.0831899	0.186674	0.137338
0.344875	0.601076	0.0845436	0.894924								-0.0181733	0.374249	0.0954217	0.36205								-0.441833	0.399278	0.356336	0.35579								0.290814	0.0622499	0.19769	0.136928
0.3525	0.537661	0.117294	0.885067								0.0357498	0.393526	0.0928204	0.357195								-0.444063	0.39941	0.314838	0.368341								0.264798	0.0446663	0.203021	0.133318
0.368591	0.496968	0.123976	0.864715								0.109307	0.434789	0.10898	0.358779								-0.481692	0.421954	0.285365	0.387535								0.241453	0.0479865	0.198245	0.12756
0.375163	0.461816	0.0758841	0.812987								0.199912	0.492253	0.123666	0.355753								-0.526064	0.446029	0.250038	0.40812								0.221924	0.0632375	0.189673	0.118935
0.370955	0.42248	0.0102691	0.748976								0.26109	0.528266	0.137488	0.353637								-0.551457	0.46648	0.220483	0.429033								0.20499	0.0835549	0.189959	0.109091
0.391307	0.397006	-0.0678788	0.675832								0.277131	0.533215	0.152082	0.346269								-0.573445	0.489541	0.192678	0.448764								0.202463	0.0979932	0.199694	0.101812
0.393667	0.398507	-0.123016	0.614798								0.262074	0.497794	0.164239	0.336335								-0.594153	0.515056	0.1682	0.469211								0.213513	0.100741	0.22478	0.112401
0.439832	0.416909	-0.207209	0.540321								0.232815	0.452135	0.158468	0.315289								-0.608152	0.547	0.156343	0.491988								0.218177	0.0998601	0.267225	0.146456
0.514549	0.421666	-0.280192	0.477619								0.173677	0.387075	0.130226	0.293083								-0.590484	0.562914	0.147076	0.504135								0.218377	0.097605	0.310474	0.182581
0.530323	0.441068	-0.281331	0.4212								0.0832478	0.304389	0.0968224	0.279629								-0.556941	0.580861	0.156402	0.510815								0.214544	0.0982456	0.347245	0.205074
0.52113	0.471508	-0.273181	0.367534								0.011892	0.243976	0.0603152	0.264373								-0.523691	0.59921	0.168854	0.514313								0.212624	0.093985	0.36432	0.202473
0.510361	0.474689	-0.238671	0.31989								-0.0335372	0.204509	0.0259997	0.248984								-0.480524	0.619805	0.181633	0.511915								0.203927	0.0935429	0.371625	0.194463
0.495087	0.471473	-0.152549	0.278635								-0.0620763	0.196008	-0.00581612	0.235186								-0.419932	0.639125	0.193749	0.494397								0.18362	0.100071	0.363606	0.180667
0.424559	0.465847	-0.0499437	0.271945								-0.0877311	0.199769	-0.0354964	0.223499								-0.347534	0.666562	0.189404	0.468115								0.158536	0.10956	0.333912	0.156124
0.255675	0.494161	0.0286436	0.317975								-0.0964861	0.206556	-0.0525186	0.202394								-0.270969	0.708401	0.173866	0.44699								0.13474	0.11554	0.295676	0.138604
0.09453	0.530673	0.0652898	0.398231								-0.079673	0.215269	-0.0694571	0.17461								-0.198912	0.750831	0.144431	0.421793								0.113908	0.118433	0.264889	0.141345
-0.0623877	0.549392	0.138078	0.48863								-0.0506822	0.228305	-0.0737471	0.155088								-0.120568	0.801317	0.113801	0.390724								0.0956049	0.116671	0.253727	0.145206
-0.26779	0.595557	0.209317	0.604166								-0.0175486	0.237492	-0.0698314	0.144746								-0.0515013	0.843562	0.0884663	0.362082								0.080177	0.111063	0.233726	0.145234
-0.498068	0.649418	0.209749	0.735856								-0.0133424	0.239536	-0.0459364	0.13726								0.0124005	0.876159	0.0675538	0.350363								0.063812	0.108768	0.213942	0.148555
-0.735069	0.741642	0.206409	0.843087								-0.0154603	0.244786	-0.022021	0.136858								0.0761763	0.888096	0.0582077	0.349082								0.0568431	0.100564	0.203245	0.145761
-0.907398	0.804357	0.262769	0.921669								-0.00645913	0.262098	-0.0100355	0.13542								0.12464	0.894428	0.0387996	0.345965								0.0556841	0.086701	0.199335	0.127525
-1.05376	0.840826	0.358438	0.950266								0.0161881	0.286324	0.0114326	0.1422								0.173369	0.897535	0.00831263	0.355245								0.0537181	0.068997	0.18912	0.10634
-1.18891	0.902589	0.441907	0.942109								0.0048313	0.300595	0.042062	0.157752								0.207861	0.899195	-0.0295774	0.370057								0.0457755	0.0599777	0.163896	0.097807
-1.25925	0.945496	0.4746	0.925529								-0.0100015	0.314366	0.0595844	0.174449								0.254853	0.900098	-0.0703252	0.393204								0.0382713	0.0540027	0.146197	0.0921854
-1.26645	0.950244	0.515834	0.87981								0.0215023	0.333806	0.0477509	0.185234								0.297331	0.886875	-0.116345	0.42166								0.0414196	0.0486354	0.131728	0.0810466
-1.19919	0.882618	0.609003	0.823526								0.0539608	0.345454	0.035536	0.188333								0.328223	0.876756	-0.172773	0.44392								0.0449465	0.0485208	0.119913	0.068144
-1.12792	0.832184	0.667691	0.774601								0.0749931	0.350026	0.0307885	0.200175								0.347042	0.861642	-0.226412	0.461995								0.0464602	0.047259	0.106526	0.0637755
-1.07394	0.844618	0.690211	0.729444								0.0788647	0.346312	0.0325042	0.210889								0.361168	0.843087	-0.25385	0.468931								0.050968	0.0492096	0.0901611	0.0600917
-1.00561	0.858315	0.724306	0.703331								0.116667	0.359067	0.0164415	0.2214								0.3777	0.808902	-0.261099	0.477234								0.0622643	0.0562324	0.0734166	0.0534664
-0.903503	0.839966	0.829846	0.6704								0.14969	0.374654	0.0051171	0.23537								0.379274	0.770816	-0.27417	0.473393								0.0754804	0.0660052	0.0577817	0.0408268
-0.798221	0.843662	0.932453	0.659353								0.172765	0.392987	0.00911055	0.245636								0.379014	0.7438	-0.287956	0.448913								0.0894198	0.0764591	0.0387755	0.0387643
-0.729773	0.891544	0.923705	0.663743								0.216125	0.431892	0.0188326	0.246382								0.370356	0.708556	-0.284944	0.422442								0.106424	0.0870361	0.0107104	0.0393603
-0.659899	0.903857	0.92617	0.672737								0.260456	0.472966	0.0380557	0.246789								0.386166	0.664598	-0.253737	0.406765								0.129341	0.10264	-0.022169	0.0377126
-0.541401	0.836948	0.955896	0.691774								0.305686	0.515751	0.0425445	0.251196								0.397034	0.621745	-0.234282	0.391726								0.148344	0.113295	-0.053879	0.0379838
-0.444041	0.770636	0.935976	0.690031								0.341773	0.557688	0.0584128	0.249962								0.400605	0.592588	-0.229747	0.362485								0.1629	0.118944	-0.0769855	0.0475498
-0.409255	0.767579	0.877857	0.705442								0.379511	0.604074	0.08374	0.257311								0.401825	0.562127	-0.200036	0.340983								0.165762	0.111388	-0.0992752	0.0782944
-0.426048	0.7723	0.870414	0.727216								0.382411	0.613626	0.105677	0.2708								0.393145	0.528796	-0.145666	0.337028								0.157198	0.0936102	-0.108427	0.114623
-0.439351	0.736701	0.948856	0.737991								0.362915	0.597377	0.121791	0.293873								0.389759	0.504402	-0.0943075	0.341681								0.144318	0.0781042	-0.113093	0.144694
-0.462914	0.725617	0.971877	0.737235								0.338127	0.569088	0.129846	0.316953								0.357754	0.488109	-0.0705372	0.332996								0.125184	0.0687443	-0.105265	0.158783
-0.49008	0.764372	0.941506	0.721704								0.291084	0.516805	0.14287	0.335596								0.334281	0.469247	-0.0496462	0.328455								0.115209	0.0724969	-0.0878647	0.162053
-0.469884	0.784341	0.941514	0.712274								0.228455	0.449777	0.149009	0.357722								0.321779	0.441489	-0.0243671	0.336086								0.113051	0.0817486	-0.084943	0.165937
-0.456725	0.79462	0.914924	0.676817								0.161779	0.386215	0.1372	0.365134								0.315741	0.426905	-0.0256736	0.336432								0.123503	0.0876983	-0.0871481	0.16614
-0.436737	0.819776	0.79623	0.615266								0.124335	0.352251	0.119629	0.369468								0.313254	0.425306	-0.0535868	0.32719								0.144588	0.0933791	-0.100104	0.159076
-0.469002	0.870917	0.612335	0.552933								0.0887905	0.337531	0.120692	0.372431								0.299078	0.422359	-0.0879986	0.305489								0.166129	0.107057	-0.107866	0.144869
-0.501477	0.868908	0.468659	0.519455								0.050203	0.330632	0.131043	0.374916								0.294544	0.424739	-0.104572	0.292359								0.187382	0.129785	-0.130753	0.153066
-0.593655	0.860712	0.383236	0.510846								0.0225021	0.32429	0.143965	0.376742								0.269445	0.435812	-0.121127	0.283261								0.198694	0.151097	-0.161656	0.169636
-0.742872	0.878036	0.275286	0.484576								-0.00533239	0.311703	0.146445	0.379331								0.218897	0.456346	-0.148793	0.270431								0.205307	0.169851	-0.172249	0.170922
-0.881824	0.852489	0.172445	0.444791								-0.0290207	0.296531	0.156552	0.398047								0.153413	0.47	-0.168859	0.25645								0.210317	0.188	-0.170251	0.163361
-0.993836	0.8051	0.122257	0.415956								-0.0666942	0.276736	0.166759	0.40958								0.088287	0.467289	-0.183718	0.255099								0.2102	0.198146	-0.166463	0.161198
-1.05616	0.771352	0.101097	0.42742								-0.115359	0.260122	0.14455	0.404127								0.0374931	0.459989	-0.212542	0.265306								0.203117	0.197328	-0.163112	0.160157
-1.14291	0.807126	0.0540932	0.469664								-0.159594	0.255047	0.0958602	0.392232								-0.0127987	0.444839	-0.263907	0.265733								0.184059	0.18515	-0.143933	0.140448
-1.19818	0.845656	-0.0696731	0.537986								-0.193135	0.255768	0.0401295	0.381201								-0.05403	0.42258	-0.313739	0.254197								0.164243	0.17448	-0.118296	0.121613
-1.23665	0.904647	-0.189816	0.629123								-0.213055	0.271071	0.013386	0.366814								-0.080129	0.397794	-0.350078	0.242518								0.138855	0.158468	-0.103242	0.122053
-1.22967	0.975587	-0.28694	0.67654								-0.253462	0.301234	-0.00294838	0.341128								-0.10303	0.388722	-0.390816	0.240826								0.107907	0.132672	-0.102188	0.131566
-1.19156	1.0229	-0.428563	0.667992								-0.303551	0.338502	-0.00852646	0.322335								-0.139512	0.400639	-0.423972	0.239661								0.0786936	0.111336	-0.102817	0.142725
-1.12821	1.02559	-0.606823	0.638779								-0.344177	0.363197	0.0142213	0.309024								-0.202411	0.408212	-0.423438	0.247774								0.0558992	0.102816	-0.119572	0.165474
-1.01684	1.00238	-0.798324	0.616516								-0.382288	0.390975	0.0737643	0.295011								-0.279224	0.424342	-0.382273	0.265582								0.0500763	0.111208	-0.153092	0.198118
-0.881504	0.970486	-0.940674	0.563948								-0.437212	0.438268	0.142807	0.29098								-0.350206	0.452383	-0.328624	0.285043								0.0513304	0.123132	-0.196987	0.239132
-0.687286	0.87062	-1.07427	0.518746								-0.514933	0.489467	0.180814	0.29892								-0.417551	0.475881	-0.272005	0.304823								0.0522764	0.135563	-0.238415	0.267853
-0.498616	0.773313	-1.20046	0.521792								-0.556412	0.52436	0.203631	0.316961								-0.471735	0.487414	-0.19802	0.322379								0.0527435	0.150717	-0.267309	0.280449
-0.312551	0.706037	-1.23466	0.510555								-0.553999	0.536863	0.217535	0.336962								-0.510286	0.480878	-0.125642	0.339897								0.0389345	0.150506	-0.290107	0.2808
-0.115853	0.660559	-1.2116	0.499003								-0.520658	0.521157	0.210889	0.353419								-0.525596	0.473342	-0.0742632	0.348044								0.0199239	0.143343	-0.289418	0.256911
0.101784	0.623116	-1.12106	0.474096								-0.47087	0.486075	0.167056	0.366213								-0.519414	0.465493	-0.0575721	0.33613								0.00168913	0.139412	-0.268086	0.21619
0.335162	0.611848	-1.01198	0.428694								-0.38399	0.420142	0.100297	0.370095								-0.52594	0.437821	-0.0643029	0.308359								-0.0176581	0.136197	-0.231945	0.162564
0.511057	0.626926	-0.889685	0.37574								-0.274468	0.353082	0.0476127	0.372814								-0.521965	0.417656	-0.0950668	0.276114								-0.0264483	0.135617	-0.194725	0.113693
0.645946	0.649442	-0.774468	0.318976								-0.183144	0.299333	-0.00996301	0.375146								-0.521438	0.400361	-0.151726	0.242984								-0.032727	0.137296	-0.167659	0.0817687
0.695648	0.670141	-0.710782	0.294908								-0.111821	0.251751	-0.079258	0.366785								-0.530347	0.377858	-0.204331	0.213459								-0.020272	0.150285	-0.139851	0.0658015
0.657717	0.72025	-0.653975	0.246428								-0.0762633	0.239768	-0.135107	0.350437								-0.541223	0.361328	-0.255935	0.185409								0.00176799	0.165141	-0.127477	0.0742478
0.58581	0.785823	-0.629141	0.238005								-0.0819822	0.248528	-0.170567	0.328531								-0.548746	0.354066	-0.300956	0.168775								0.0121541	0.173441	-0.130119	0.0835175
0.484637	0.862952	-0.636539	0.273421								-0.118912	0.273062	-0.184711	0.307255								-0.53568	0.374212	-0.319629	0.162737								0.0113787	0.170794	-0.139435	0.0918143
0.396833	0.964739	-0.651537	0.31318								-0.158579	0.298111	-0.197013	0.290565								-0.555375	0.384796	-0.316281	0.159604								-0.00159269	0.160263	-0.143257	0.104088
0.356817	1.07419	-0.67307	0.360666								-0.194168	0.333319	-0.193712	0.272701								-0.595142	0.393249	-0.296255	0.168379								-0.0168589	0.145979	-0.136223	0.122847
0.429591	1.16568	-0.701624	0.409719								-0.232512	0.380625	-0.163642	0.265716								-0.621156	0.416061	-0.299427	0.169908								-0.0445897	0.12081	-0.138368	0.137338
0.595307	1.23923	-0.749752	0.452081								-0.249472	0.407513	-0.1358	0.272749								-0.639547	0.443537	-0.294212	0.179398								-0.0817533	0.0924066	-0.133038	0.146085
0.756596	1.32248	-0.790451	0.480447								-0.217844	0.396591	-0.10378	0.287936								-0.660733	0.463145	-0.288566	0.183332								-0.108954	0.0666395	-0.120928	0.156269
0.893885	1.40271	-0.797682	0.505415								-0.165063	0.374201	-0.0654161	0.306598								-0.690976	0.466719	-0.306477	0.186731								-0.122024	0.0547561	-0.111294	0.166104
1.01776	1.44964	-0.797747	0.547292								-0.118595	0.354348	-0.0113226	0.331145								-0.692881	0.482416	-0.329757	0.192577								-0.12587	0.0474629	-0.109512	0.172279
1.1178	1.47804	-0.772151	0.586706								-0.0727098	0.318371	0.0542263	0.360649								-0.674138	0.501245	-0.362876	0.200208								-0.127381	0.0476663	-0.106682	0.173
1.11592	1.4438	-0.710792	0.627663								-0.0290037	0.280873	0.113921	0.385378								-0.650344	0.510379	-0.378584	0.217719								-0.120662	0.0468711	-0.0936442	0.175695
1.02998	1.34556	-0.619789	0.703578								0.0216445	0.24164	0.182984	0.404614								-0.630206	0.513743	-0.412095	0.230884								-0.106207	0.0473273	-0.0735925	0.189356
0.936554	1.25957	-0.513097	0.764302								0.0491924	0.229006	0.248478	0.410533								-0.614099	0.506814	-0.450067	0.245635								-0.0969475	0.0537634	-0.0424853	0.214788
0.881185	1.19831	-0.420476	0.801841								0.0451695	0.237919	0.298865	0.411858								-0.581722	0.500393	-0.474118	0.262805								-0.0936072	0.061053	-0.00426361	0.244997
0.82249	1.14091	-0.35852	0.834369								0.045023	0.248739	0.319854	0.409147								-0.544489	0.483327	-0.495824	0.283434								-0.0956304	0.0672876	0.0310621	0.267523
0.739302	1.10217	-0.313111	0.844978								0.0348681	0.277905	0.310612	0.404604								-0.489813	0.453414	-0.506482	0.307428								-0.090778	0.0669395	0.0521702	0.275364
0.703559	1.08307	-0.308035	0.832579								-0.00138383	0.323792	0.293808	0.412997								-0.428029	0.427362	-0.510676	0.331752								-0.0841766	0.0646705	0.0652806	0.275
0.696508	1.07948	-0.356125	0.81032								-0.0762672	0.38987	0.258616	0.432164								-0.367745	0.396709	-0.494553	0.355791								-0.0848194	0.0630569	0.0610622	0.260664
0.685252	1.05787	-0.441851	0.801874								-0.156098	0.450306	0.212415	0.460879								-0.294505	0.376307	-0.465137	0.380783								-0.0878765	0.0629512	0.0336978	0.227214
0.665749	1.02179	-0.531344	0.777804								-0.213455	0.49631	0.16782	0.495073								-0.233204	0.367519	-0.44557	0.402122								-0.10049	0.0678196	0.00619577	0.196501
0.661023	1.01332	-0.574368	0.751234								-0.26251	0.536737	0.130568	0.532726								-0.182429	0.372322	-0.421424	0.415513								-0.113075	0.0794549	-0.00644852	0.189127
0.660927	1.02769	-0.644646	0.753817								-0.28712	0.556966	0.104411	0.56531								-0.156718	0.395923	-0.398662	0.418329								-0.133398	0.0991983	-0.00214836	0.197902
0.629627	1.07135	-0.706964	0.772335								-0.263977	0.545772	0.0832028	0.584005								-0.167337	0.427571	-0.385771	0.411901								-0.160277	0.119067	0.0138354	0.215718
0.649856	1.16182	-0.755407	0.790526								-0.199613	0.505912	0.0646242	0.592173								-0.168963	0.470393	-0.379498	0.409628								-0.181023	0.126913	0.0441204	0.2418
0.682977	1.30715	-0.816457	0.797769								-0.124188	0.468275	0.0582285	0.586556								-0.187888	0.516728	-0.371047	0.40738								-0.190869	0.122123	0.0884488	0.276731
0.640193	1.44305	-0.871914	0.82694								-0.0561625	0.441743	0.0556764	0.57113								-0.216171	0.560732	-0.33993	0.402714								-0.182178	0.104371	0.135935	0.308977
0.527889	1.51281	-0.943481	0.870971								0.00814951	0.425308	0.0535888	0.553053								-0.236892	0.602709	-0.312221	0.401524								-0.170734	0.0840705	0.171815	0.321296
0.402329	1.55179	-0.956574	0.891158								0.0566727	0.426754	0.0489041	0.530753								-0.234099	0.643191	-0.280098	0.412192								-0.159367	0.0679052	0.195146	0.325917
0.279961	1.57354	-0.961699	0.883588								0.0834385	0.438307	0.035194	0.508762								-0.191382	0.674571	-0.248691	0.432096								-0.138101	0.0473216	0.208438	0.322532
0.0290129	1.51094	-0.914361	0.861903								0.0933732	0.456593	0.033295	0.491955								-0.138941	0.69397	-0.217088	0.444143								-0.117942	0.0276184	0.218214	0.31528
-0.290135	1.35768	-0.8082	0.845979								0.100667	0.472789	0.028888	0.481796								-0.0736158	0.706606	-0.193431	0.455662								-0.106194	0.0129775	0.221625	0.306888
-0.568992	1.20594	-0.712052	0.838679								0.122343	0.473446	0.0288227	0.473804								0.0174257	0.709003	-0.185371	0.471445								-0.0963717	0.0244385	0.209093	0.289295
-0.778573	1.10162	-0.611972	0.823741								0.138681	0.469391	0.0387378	0.463879								0.126322	0.712001	-0.167402	0.478609								-0.0789403	0.0630999	0.195202	0.276213
-0.966814	1.00037	-0.542765	0.828123								0.143423	0.472807	0.0661265	0.456292								0.220708	0.711935	-0.148256	0.477158								-0.0563011	0.114637	0.184734	0.26784
-1.17835	0.898675	-0.459753	0.836727								0.13625	0.487524	0.0932047	0.44864								0.308597	0.70824	-0.12283	0.469425								-0.0456767	0.162033	0.182974	0.271884
-1.31105	0.841423	-0.373383	0.84368								0.114043	0.523116	0.109848	0.441515								0.395667	0.712609	-0.0963616	0.464403								-0.0348462	0.197277	0.179004	0.281793
-1.39337	0.823749	-0.260143	0.847774								0.0825124	0.563458	0.121212	0.435756								0.491277	0.720675	-0.0638674	0.449781								-0.0195339	0.224395	0.179005	0.301331
-1.44438	0.823483	-0.109609	0.846248								0.0636314	0.591649	0.116566	0.432531								0.595299	0.736459	-0.0292121	0.43438								-0.0117457	0.233264	0.188592	0.337476
-1.49872	0.840608	0.0130802	0.876241								0.0618193	0.607384	0.101293	0.433378								0.670627	0.750066	-0.0128579	0.429091								-0.0119169	0.225082	0.198286	0.383667
-1.5851	0.881008	0.134434	0.913118								0.0905461	0.590329	0.0691864	0.435669								0.754662	0.768485	-0.00218179	0.424347								-0.0151485	0.208655	0.197017	0.427795
-1.62464	0.929018	0.27129	0.942053								0.140157	0.55196	0.0452178	0.444291								0.844853	0.791204	0.0173389	0.412074								-0.0164886	0.184573	0.171219	0.44716
-1.65127	0.988496	0.365489	0.946661								0.189483	0.493114	0.0269903	0.445286								0.905911	0.812622	0.0304889	0.398893								-0.027847	0.159325	0.13766	0.445238
-1.62248	1.05639	0.345137	0.919026								0.238774	0.428658	0.0144326	0.445377								0.941286	0.837116	0.0249109	0.394611								-0.0502824	0.131268	0.0967786	0.420669
-1.59027	1.12806	0.243221	0.894873								0.246632	0.392117	0.0224399	0.447807								0.936414	0.854762	0.00419615	0.38691								-0.083707	0.105019	0.0438222	0.372088
-1.56997	1.15754	0.131881	0.870604								0.221286	0.382817	0.0341549	0.442199								0.936753	0.868336	-0.0123624	0.375413								-0.129049	0.081908	-0.00746929	0.307829
-1.50203	1.13527	-0.00594385	0.854649								0.17516	0.394417	0.0401891	0.433251								0.925434	0.869372	-0.0341249	0.359188								-0.178972	0.0616374	-0.048401	0.232841
-1.42893	1.08127	-0.196516	0.880119								0.135577	0.394876	0.0362485	0.419441								0.884121	0.867139	-0.0843657	0.345672								-0.224967	0.0518515	-0.0720461	0.172239
-1.34414	0.990217	-0.40924	0.950413								0.130231	0.387249	0.0245718	0.407875								0.861216	0.86611	-0.134274	0.33238								-0.266241	0.0520404	-0.0920261	0.127974
-1.28508	0.895966	-0.553904	1.01759								0.147006	0.370672	0.00898161	0.402116								0.851533	0.852882	-0.157122	0.32123								-0.304337	0.0642504	-0.106011	0.102465
-1.23146	0.811583	-0.604728	1.04389								0.201555	0.327662	-0.0304122	0.392685								0.852344	0.84281	-0.15745	0.313104								-0.329237	0.0815363	-0.103257	0.0909958
-1.17316	0.765693	-0.57765	1.06226								0.283848	0.258692	-0.0813258	0.388949								0.846655	0.846149	-0.145889	0.302534								-0.342465	0.0989853	-0.0946047	0.0869889
-1.10917	0.754845	-0.489635	1.10737								0.35193	0.205958	-0.124442	0.388887								0.826853	0.866133	-0.12424	0.292398								-0.358934	0.119343	-0.0795605	0.0873476
-1.06087	0.766787	-0.356043	1.12983								0.385103	0.189697	-0.168459	0.384727								0.807257	0.888572	-0.0768884	0.287498								-0.380683	0.140769	-0.0582659	0.0887457
-1.0459	0.813003	-0.155953	1.08674								0.381942	0.189111	-0.226829	0.379267								0.76522	0.903869	-0.0173139	0.284902								-0.387608	0.145661	-0.0299337	0.0893765
-1.04769	0.856735	0.0876143	1.03852								0.345019	0.192091	-0.300556	0.367731								0.705363	0.925182	0.0148348	0.278214								-0.390069	0.147547	-0.0108434	0.0922701
-1.02376	0.901577	0.32009	1.03394								0.264109	0.190849	-0.365205	0.362766								0.657404	0.945825	0.0406541	0.262421								-0.39488	0.155046	-0.00793158	0.100762
-0.956476	0.974808	0.497415	1.00813								0.16261	0.203938	-0.4257	0.36426								0.621916	0.95618	0.0536218	0.257259								-0.397655	0.163326	-0.0247208	0.109509
-0.887472	1.04908	0.627093	0.944005								0.0741635	0.231632	-0.503067	0.364955								0.605864	0.953982	0.0492388	0.270033								-0.387476	0.164329	-0.0553064	0.117572
-0.749932	1.117	0.718013	0.897992								0.00396102	0.256334	-0.583025	0.381955								0.591198	0.949833	0.0442506	0.286583								-0.364498	0.163239	-0.098438	0.130547
-0.577704	1.16591	0.739306	0.898456								-0.0484072	0.283784	-0.652767	0.411786								0.598911	0.946568	0.0340856	0.300228								-0.353365	0.170283	-0.146922	0.150957
-0.422131	1.20518	0.622557	0.895685								-0.0873093	0.31589	-0.719665	0.438674								0.630763	0.939361	0.0396094	0.308332								-0.342811	0.17127	-0.179334	0.163852
-0.322076	1.23918	0.447005	0.86742								-0.0868121	0.318165	-0.79163	0.455664								0.629235	0.928253	0.0332498	0.322559								-0.330699	0.161319	-0.205064	0.173186
-0.298445	1.23727	0.25434	0.859452								-0.0657732	0.29906	-0.866391	0.471374								0.610192	0.91491	0.0313624	0.334289								-0.317873	0.145893	-0.219745	0.190088
-0.319783	1.2279	0.0444544	0.869587								-0.0376943	0.270685	-0.922544	0.495196								0.597397	0.902556	0.046364	0.338084								-0.30338	0.129458	-0.237946	0.218135
-0.468102	1.18236	-0.128127	0.857692								-0.015509	0.247959	-0.976105	0.505498								0.617286	0.890746	0.0458437	0.350258								-0.295073	0.111888	-0.257913	0.244819
-0.64167	1.15389	-0.275658	0.84349								-0.00793645	0.226614	-1.01498	0.502569								0.633179	0.879732	0.0399212	0.372014								-0.286675	0.0979018	-0.272299	0.264481
-0.789989	1.13939	-0.305927	0.801251								0.0154267	0.183386	-1.03165	0.510914								0.632976	0.869242	0.024309	0.408104								-0.272974	0.100553	-0.29913	0.295155
-0.936863	1.1006	-0.298019	0.73883								0.0304116	0.14902	-1.05947	0.525924								0.673112	0.870831	0.0162055	0.449652								-0.258455	0.108611	-0.322873	0.319173
-1.07304	1.06635	-0.225209	0.653989								0.0221523	0.13494	-1.08336	0.536767								0.731978	0.883074	0.0140341	0.484432								-0.244261	0.110223	-0.341187	0.328284
-1.18542	1.042	-0.0989429	0.571954								-0.00445155	0.135538	-1.09583	0.534105								0.779518	0.901522	0.0149144	0.511075								-0.233035	0.114457	-0.355805	0.333393
-1.23859	1.0379	0.00278582	0.559416								-0.0199662	0.137997	-1.09777	0.528355								0.790135	0.91718	0.0314736	0.524442								-0.219743	0.125504	-0.366328	0.343401
-1.29319	1.03062	0.149657	0.56162								-0.0219913	0.127326	-1.11005	0.527418								0.798927	0.935292	0.0500745	0.526098								-0.196346	0.145014	-0.381065	0.362419
-1.35232	1.0353	0.287892	0.578808								-0.0516016	0.134273	-1.13078	0.512701								0.821679	0.955574	0.0866033	0.517192								-0.170925	0.161666	-0.388025	0.368238
-1.32958	1.08698	0.43034	0.605001								-0.105597	0.160981	-1.11645	0.498512								0.835379	0.964102	0.140787	0.500763								-0.145699	0.176477	-0.398248	0.373755
-1.27413	1.16375	0.540593	0.644428								-0.135911	0.170919	-1.08359	0.502195								0.843277	0.969884	0.195574	0.491642								-0.118237	0.195605	-0.410933	0.381189
-1.27581	1.22893	0.675088	0.664339								-0.127067	0.153637	-1.0712	0.510527								0.851762	0.979983	0.237445	0.493034								-0.0932956	0.206933	-0.402667	0.372773
-1.27172	1.29915	0.856991	0.675166								-0.129084	0.144106	-1.06833	0.522603								0.88905	1.00465	0.272264	0.490527								-0.0777327	0.209812	-0.381253	0.346583
-1.23333	1.38401	1.05512	0.695329								-0.117998	0.149218	-1.05217	0.529989								0.915289	1.03293	0.318257	0.488737								-0.0768095	0.195556	-0.353951	0.306465
-1.2112	1.45804	1.26854	0.726841								-0.0771314	0.173104	-1.04346	0.54278								0.929549	1.06453	0.352357	0.490439								-0.0857652	0.167913	-0.325447	0.270175
-1.35931	1.44112	1.46321	0.761899								-0.0259668	0.21442	-1.06173	0.55853								0.939328	1.10158	0.360185	0.492773								-0.0951531	0.141075	-0.274455	0.218342
-1.54284	1.39933	1.61659	0.767644								0.0283186	0.253922	-1.10509	0.566395								0.947556	1.13395	0.36109	0.491849								-0.111367	0.109361	-0.206791	0.162761
-1.6326	1.39135	1.696	0.771064								0.0700306	0.286753	-1.14875	0.591798								0.954167	1.15265	0.371201	0.487707								-0.134888	0.0816929	-0.14765	0.139051
-1.75371	1.37335	1.73719	0.78593								0.107049	0.301793	-1.18604	0.629368								0.941488	1.15553	0.392279	0.489614								-0.148335	0.0692628	-0.0936568	0.156293
-1.94254	1.35528	1.67985	0.786343								0.108544	0.276889	-1.24597	0.668105								0.963629	1.15899	0.414097	0.490391								-0.154216	0.0668949	-0.0474778	0.197236
-2.12547	1.33382	1.517	0.768682								0.104561	0.235246	-1.2984	0.711852								1.01772	1.15926	0.445367	0.495621								-0.155828	0.0695927	-0.0036104	0.250047
-2.14987	1.32472	1.35505	0.757935								0.109396	0.204332	-1.33433	0.759144								1.07676	1.15581	0.494883	0.512349								-0.154742	0.0746697	0.0118847	0.276209
-2.10979	1.33911	1.25982	0.784475								0.0710587	0.169163	-1.36296	0.801512								1.1472	1.16033	0.555977	0.543969								-0.15144	0.0813387	0.00178029	0.269679
-2.0703	1.34129	1.19291	0.833005								-0.00126412	0.126157	-1.37908	0.831095								1.24454	1.17308	0.623379	0.583354								-0.1433	0.0882887	-0.00936789	0.253712
-1.92239	1.334	1.13121	0.865391								-0.0669239	0.137353	-1.38946	0.852538								1.37029	1.19302	0.68311	0.630089								-0.141316	0.0934646	-0.021194	0.237354
-1.65281	1.30497	1.13715	0.850846								-0.122716	0.191828	-1.38217	0.864542								1.48545	1.21666	0.746356	0.672953								-0.147336	0.0995998	-0.0357458	0.216085
-1.30738	1.29672	1.27905	0.793786								-0.211028	0.267339	-1.37314	0.863768								1.57171	1.24406	0.820222	0.718146								-0.155539	0.106028	-0.055227	0.187649
-0.918488	1.34197	1.46608	0.726594								-0.288674	0.340503	-1.36912	0.849379								1.66529	1.28275	0.90247	0.765909								-0.169731	0.11186	-0.0677996	0.171093
-0.451198	1.39614	1.63008	0.6583								-0.332208	0.414193	-1.35359	0.837638								1.7533	1.32232	0.988759	0.800045								-0.192305	0.121994	-0.0723642	0.170887
0.0665774	1.46845	1.817	0.617464								-0.362442	0.456214	-1.34378	0.836225								1.8269	1.36627	1.07915	0.827668								-0.227225	0.143017	-0.0887063	0.164539
0.558514	1.56966	1.98666	0.58227								-0.391584	0.471956	-1.35318	0.842358								1.90184	1.41746	1.19284	0.841509								-0.270213	0.169154	-0.110437	0.150346
1.02492	1.68074	2.13167	0.555527								-0.403653	0.481289	-1.37344	0.854862								1.98734	1.46413	1.29613	0.864654								-0.307543	0.188924	-0.124224	0.141778
1.46961	1.77305	2.16919	0.533543								-0.390268	0.479923	-1.39354	0.866661								2.09256	1.50502	1.39027	0.889479								-0.345262	0.213716	-0.137825	0.133739
1.89394	1.84925	2.16972	0.546991								-0.40779	0.490858	-1.40682	0.879361								2.2037	1.53156	1.48734	0.901729								-0.388628	0.250433	-0.151228	0.122086
2.28742	1.92519	2.18125	0.558063								-0.44737	0.499426	-1.41047	0.879597								2.328	1.55098	1.58381	0.915577								-0.420843	0.283413	-0.163012	0.116135
2.66909	2.00544	2.18348	0.542844								-0.491338	0.533628	-1.39226	0.861589								2.45659	1.567	1.67789	0.928262								-0.42479	0.29826	-0.173138	0.121594
3.0674	2.07496	2.20881	0.529686								-0.544	0.585426	-1.34455	0.834174								2.56112	1.57946	1.74755	0.952729								-0.417321	0.316644	-0.193938	0.135378
3.46263	2.10228	2.29892	0.516825								-0.599837	0.627593	-1.27823	0.806001								2.65408	1.5911	1.82343	0.978209								-0.417266	0.352426	-0.220596	0.155317
3.90537	2.14419	2.50342	0.506771								-0.653419	0.658245	-1.21045	0.781189								2.76756	1.59664	1.89529	0.996436								-0.419213	0.386298	-0.245219	0.177769
4.33932	2.16581	2.73258	0.535153								-0.685075	0.675337	-1.14194	0.760785								2.88462	1.60452	1.94608	1.02925								-0.410252	0.402266	-0.273305	0.196185
4.73117	2.13644	2.98187	0.614072								-0.695297	0.67336	-1.09569	0.747107								3.00359	1.61125	1.97202	1.06719								-0.413678	0.419383	-0.316823	0.222464
5.1529	2.12177	3.22134	0.711551								-0.676062	0.633115	-1.07933	0.74111								3.13032	1.61253	1.98622	1.10981								-0.445029	0.453604	-0.358261	0.243973
5.64705	2.12756	3.43852	0.796938								-0.640443	0.581618	-1.07725	0.732478								3.28776	1.60783	2.00154	1.14317								-0.480474	0.476106	-0.378496	0.24837
6.23302	2.18517	3.56824	0.834278								-0.619128	0.543127	-1.08058	0.722901								3.45479	1.60895	2.01767	1.16193								-0.49695	0.466937	-0.399517	0.253337
6.83891	2.21961	3.58011	0.839926								-0.601316	0.510742	-1.07245	0.715121								3.60432	1.62826	2.05263	1.18345								-0.508761	0.459202	-0.421625	0.25544
7.48339	2.25926	3.54533	0.825544								-0.589665	0.49272	-1.07172	0.702284								3.75705	1.65746	2.09812	1.19483								-0.519477	0.463075	-0.425587	0.248379
8.19729	2.35443	3.43109	0.780778								-0.586658	0.489286	-1.07284	0.687268								3.91415	1.6998	2.17502	1.20189								-0.506691	0.452673	-0.399454	0.229412
8.88568	2.42925	3.30171	0.730382								-0.592671	0.499501	-1.06426	0.680557								4.07267	1.75957	2.27512	1.20821								-0.471888	0.425633	-0.357731	0.211058
9.47838	2.46191	3.20318	0.688481								-0.570903	0.491103	-1.06192	0.684744								4.21476	1.83121	2.3903	1.22356								-0.430267	0.395205	-0.314321	0.207768
9.99982	2.47024	3.12579	0.673592								-0.512317	0.461497	-1.07169	0.693389								4.35577	1.90926	2.5043	1.26208								-0.403987	0.377988	-0.260355	0.216874
10.5114	2.52332	3.1355	0.678697								-0.429974	0.419421	-1.11053	0.701302								4.4795	1.98653	2.60744	1.30222								-0.382349	0.352206	-0.202972	0.240121
11.0493	2.61755	3.17105	0.685705								-0.328807	0.352353	-1.15287	0.714412								4.58373	2.06561	2.7312	1.3454								-0.368629	0.320799	-0.167846	0.257135
11.5351	2.70053	3.25464	0.70676								-0.2164	0.279612	-1.17274	0.736912								4.68463	2.13607	2.84681	1.3963								-0.377405	0.30863	-0.147118	0.261536
11.979	2.78008	3.39039	0.732439								-0.134713	0.235071	-1.19169	0.753358								4.78242	2.1995	2.94091	1.44194								-0.401144	0.309401	-0.142147	0.255408
12.453	2.88608	3.48738	0.725246								-0.121417	0.214313	-1.19384	0.767642								4.89884	2.26529	3.01819	1.48254								-0.429435	0.31244	-0.158949	0.230395
12.9211	3.00199	3.5512	0.693409								-0.13447	0.199638	-1.19004	0.778261								5.00677	2.32708	3.09601	1.50979								-0.459254	0.32214	-0.181656	0.202409
13.3291	3.08263	3.54272	0.642444								-0.179455	0.196817	-1.17668	0.783516								5.12666	2.38237	3.16799	1.53737								-0.484503	0.332587	-0.197346	0.18871
13.645	3.10924	3.52725	0.601259								-0.237907	0.204246	-1.14935	0.789556								5.27288	2.43488	3.21411	1.5626								-0.502623	0.340761	-0.19831	0.19262
13.9686	3.10721	3.49761	0.584223								-0.290863	0.213648	-1.14369	0.785337								5.43288	2.48741	3.25695	1.57795								-0.509119	0.341339	-0.202652	0.205256
14.3674	3.12268	3.40142	0.610258								-0.296152	0.220536	-1.1469	0.780377								5.59338	2.53704	3.31886	1.60179								-0.507713	0.334809	-0.196846	0.229106
14.7625	3.14585	3.3483	0.664731								-0.241954	0.24932	-1.17711	0.768475								5.72147	2.58873	3.40015	1.62448								-0.506572	0.332668	-0.17108	0.267285
15.1257	3.16593	3.3884	0.717264								-0.188606	0.285206	-1.20827	0.754387								5.86609	2.64468	3.48671	1.64368								-0.487545	0.319913	-0.13386	0.320502
15.508	3.19818	3.44992	0.758928								-0.144364	0.307032	-1.2372	0.743464								6.03089	2.70353	3.566	1.65861								-0.469613	0.316169	-0.0946789	0.370301
15.8926	3.25252	3.52173	0.774417								-0.108659	0.321937	-1.29076	0.723752								6.18088	2.76254	3.65105	1.67634								-0.458476	0.322012	-0.0468855	0.40809
16.2592	3.32272	3.62693	0.781169								-0.0933637	0.323363	-1.34288	0.707087								6.28886	2.82874	3.74231	1.69958								-0.446628	0.326816	0.0179256	0.454967
16.5735	3.3807	3.76505	0.794937								-0.118397	0.297759	-1.38268	0.688392								6.37367	2.89592	3.81788	1.71019								-0.435281	0.337059	0.0742889	0.492948
16.8672	3.44061	3.88274	0.815227								-0.17048	0.264724	-1.40645	0.66801								6.48011	2.94968	3.87868	1.71583								-0.423013	0.344826	0.123522	0.529456
17.2071	3.50906	3.93633	0.85437								-0.232856	0.243671	-1.42405	0.653557								6.56699	2.9933	3.92985	1.72344								-0.430696	0.364376	0.159791	0.551519
17.5241	3.57402	4.03686	0.898573								-0.275179	0.233314	-1.43086	0.647062								6.60731	3.03985	3.99933	1.73466								-0.431184	0.368978	0.17979	0.561961
17.8346	3.63604	4.13488	0.94086								-0.308547	0.229958	-1.41518	0.649705								6.63061	3.07498	4.05943	1.74352								-0.423597	0.359354	0.182129	0.565696
18.1222	3.69431	4.17902	0.985885								-0.311233	0.227823	-1.38754	0.654282								6.66715	3.08449	4.10775	1.75205								-0.419452	0.347711	0.164711	0.546525
18.3424	3.74915	4.23131	1.05394								-0.285793	0.232042	-1.36239	0.665124								6.69439	3.0859	4.14883	1.7782								-0.414652	0.331025	0.158343	0.534915
18.5081	3.78063	4.26283	1.12181								-0.258886	0.241793	-1.34011	0.684991								6.67393	3.08843	4.18738	1.81546								-0.414316	0.32164	0.157492	0.522224
18.5808	3.78165	4.30364	1.17663								-0.206671	0.238168	-1.32271	0.706684								6.63813	3.08571	4.23008	1.86197								-0.400873	0.305076	0.15326	0.505917
18.62	3.7676	4.30606	1.24841								-0.157545	0.236685	-1.3215	0.715383								6.61846	3.06735	4.25807	1.91608								-0.391706	0.2957	0.152677	0.481483
18.6402	3.74818	4.31032	1.33912								-0.0971386	0.234851	-1.33833	0.719418								6.58659	3.05795	4.29861	1.97421								-0.386687	0.29419	0.152842	0.453389
18.6468	3.72497	4.34892	1.43562								-0.0631798	0.238868	-1.36643	0.719211								6.54357	3.07146	4.33905	2.03557								-0.384001	0.304254	0.168384	0.438491
18.6556	3.69473	4.39265	1.52353								-0.0381133	0.24659	-1.4004	0.71893								6.5226	3.08564	4.39535	2.0967								-0.380887	0.320377	0.17715	0.409776
18.6784	3.67345	4.50064	1.61528								-0.00329175	0.261203	-1.42751	0.72069								6.54531	3.09868	4.45624	2.15947								-0.366568	0.326784	0.174568	0.370179
18.732	3.68229	4.63037	1.72748								0.0149779	0.268427	-1.4558	0.719077								6.57242	3.1199	4.51857	2.21181								-0.353946	0.334295	0.186119	0.331848
18.8168	3.71069	4.79328	1.84319								0.0307578	0.28449	-1.47026	0.730477								6.57687	3.15255	4.59147	2.25086								-0.34572	0.346703	0.210742	0.307273
18.9349	3.76066	4.96958	1.95379								0.00814287	0.292005	-1.46241	0.751942								6.60427	3.17983	4.65742	2.2877								-0.336054	0.35578	0.243309	0.290012
19.0675	3.84321	5.16367	2.05268								-0.0294374	0.28699	-1.44433	0.778735								6.65626	3.1959	4.72946	2.32236								-0.318682	0.352237	0.257052	0.26822
19.2316	3.95959	5.33924	2.14242								-0.0865492	0.27566	-1.40992	0.808176								6.70776	3.21783	4.80088	2.34385								-0.30292	0.34535	0.263507	0.25446
19.3708	4.082	5.4646	2.21677								-0.162919	0.284653	-1.36908	0.832876								6.73991	3.24267	4.87597	2.35667								-0.299781	0.346677	0.27529	0.247594
19.4667	4.17772	5.60112	2.26243								-0.24422	0.322198	-1.33164	0.854308								6.77744	3.26852	4.94363	2.3762								-0.309688	0.354972	0.271769	0.249478
19.4414	4.22031	5.67296	2.29584								-0.308993	0.373466	-1.29395	0.867029								6.85177	3.28822	4.99815	2.40598								-0.321934	0.358841	0.253086	0.249139
19.31	4.2352	5.69222	2.3254								-0.31922	0.406681	-1.2641	0.871039								6.92963	3.30661	5.05444	2.43581								-0.337762	0.363403	0.235249	0.253659
19.0984	4.2118	5.67159	2.36074								-0.279755	0.421862	-1.23385	0.872187								6.98941	3.32455	5.09723	2.46318								-0.359331	0.369469	0.234441	0.268825
18.8196	4.1539	5.63135	2.39535								-0.20061	0.409464	-1.22292	0.869823								7.06022	3.33043	5.13309	2.49747								-0.384641	0.374499	0.237878	0.288831
18.5034	4.09242	5.57921	2.42636								-0.0998339	0.383751	-1.23632	0.867757								7.15879	3.33348	5.15801	2.53307								-0.403494	0.366278	0.248424	0.321952
18.2245	4.05048	5.44308	2.4774								0.0159143	0.354909	-1.24165	0.866041								7.27002	3.33457	5.1718	2.56843								-0.402501	0.337883	0.268167	0.347472
18.076	4.05259	5.31599	2.53856								0.103104	0.337719	-1.25233	0.861318								7.37002	3.33581	5.18497	2.59958								-0.395593	0.309485	0.290533	0.372589
17.9855	4.06694	5.23406	2.58157								0.140468	0.333889	-1.27803	0.845195								7.45907	3.3441	5.19943	2.62621								-0.38326	0.280388	0.302332	0.390784
17.9471	4.11544	5.16844	2.5985								0.121229	0.337951	-1.31828	0.828483								7.56367	3.36425	5.22549	2.65294								-0.370966	0.254624	0.297854	0.389932
17.9717	4.18735	5.11611	2.6163								0.0724719	0.346004	-1.33985	0.817821								7.65249	3.40301	5.23555	2.67498								-0.363271	0.237487	0.29139	0.378982
18.1011	4.27751	5.0564	2.62688								0.0242003	0.354436	-1.34295	0.804685								7.71666	3.44994	5.24435	2.69798								-0.359752	0.23228	0.265477	0.343567
18.207	4.37273	5.02259	2.60949								-0.0300375	0.371004	-1.34391	0.798437								7.78422	3.49819	5.26118	2.71059								-0.369912	0.244248	0.22599	0.29999
18.2634	4.46613	5.01935	2.55391								-0.0556576	0.390928	-1.34547	0.791307								7.88577	3.55399	5.26664	2.71301								-0.383697	0.258498	0.18397	0.251943
18.3792	4.59263	4.97659	2.48394								-0.0489793	0.402267	-1.32973	0.785544								8.00622	3.61144	5.25578	2.71396								-0.405209	0.274715	0.141692	0.203236
18.5779	4.73887	4.89402	2.40952								0.00130337	0.395411	-1.30263	0.768418								8.10549	3.65778	5.23635	2.71431								-0.4304	0.295028	0.107832	0.165245
18.7857	4.89915	4.75003	2.33455								0.0678586	0.379083	-1.29125	0.735386								8.21137	3.70065	5.2297	2.71077								-0.442721	0.303678	0.0781024	0.134947
18.9794	5.06894	4.57594	2.25969								0.115479	0.374926	-1.28817	0.705297								8.31603	3.74043	5.22096	2.69948								-0.453139	0.306269	0.0516755	0.112484
19.2282	5.23857	4.42202	2.15934								0.174052	0.364788	-1.29795	0.669001								8.39311	3.78204	5.2206	2.68778								-0.469061	0.310751	0.0282747	0.0989691
19.5175	5.40698	4.21757	2.08025								0.24324	0.349933	-1.32076	0.6376								8.41076	3.82169	5.25052	2.68214								-0.481966	0.315683	0.00385287	0.0933785
19.7337	5.5242	3.98602	2.02556								0.31143	0.341391	-1.3593	0.618129								8.40884	3.85785	5.30316	2.67446								-0.479966	0.320136	-0.0224373	0.0926061
19.853	5.58155	3.76474	1.9818								0.357961	0.333534	-1.40082	0.608338								8.42228	3.9108	5.37311	2.65741								-0.469067	0.321645	-0.0517394	0.0975819
19.9318	5.59629	3.60749	1.92041								0.391512	0.329107	-1.43788	0.605355								8.41594	3.96039	5.45118	2.63941								-0.461823	0.328752	-0.0865737	0.107346
19.9433	5.57327	3.53245	1.84132								0.431325	0.326544	-1.46688	0.595901								8.42692	4.0075	5.53488	2.61829								-0.447216	0.336749	-0.108877	0.114706
19.9098	5.53308	3.47882	1.80909								0.448667	0.327391	-1.48196	0.584824								8.45941	4.04984	5.60271	2.59932								-0.419298	0.334314	-0.117397	0.121861
19.8321	5.46952	3.48814	1.75721								0.431218	0.324513	-1.46663	0.575803								8.50453	4.0853	5.63908	2.58038								-0.39273	0.327055	-0.117349	0.129679
19.782	5.41319	3.57168	1.67655								0.406004	0.315226	-1.42526	0.561247								8.52734	4.11919	5.63905	2.56808								-0.383438	0.323764	-0.105622	0.137228
19.7438	5.38072	3.64684	1.5999								0.403577	0.306404	-1.37144	0.544429								8.52965	4.13115	5.60402	2.56671								-0.388965	0.325907	-0.0922267	0.144819
19.6962	5.37496	3.7317	1.55628								0.40411	0.297904	-1.30301	0.534172								8.5497	4.13204	5.54801	2.57315								-0.395711	0.328183	-0.073517	0.152419
19.6544	5.39024	3.79564	1.53549								0.418018	0.291535	-1.2415	0.530214								8.54193	4.13282	5.48845	2.58973								-0.404676	0.327907	-0.0546067	0.157562
19.5593	5.39288	3.81578	1.49966								0.454214	0.293445	-1.18769	0.531501								8.51237	4.13673	5.42884	2.6053								-0.413154	0.327499	-0.0412688	0.163578
19.4013	5.3921	3.76939	1.50841								0.495556	0.307491	-1.15529	0.526406								8.4797	4.14583	5.38189	2.6176								-0.420351	0.33477	-0.0304855	0.179792
19.2005	5.38959	3.70032	1.58165								0.540721	0.325684	-1.14687	0.518751								8.4604	4.15621	5.36691	2.61954								-0.417033	0.337341	-0.0248096	0.201618
18.9483	5.36416	3.71022	1.6471								0.566874	0.338154	-1.14734	0.513071								8.43338	4.17721	5.36546	2.61386								-0.388384	0.319515	-0.0210232	0.225814
18.6985	5.30184	3.71809	1.6582								0.596637	0.355214	-1.1661	0.500874								8.37956	4.20853	5.36873	2.60107								-0.357317	0.301838	-0.0198753	0.247505
18.4526	5.223	3.69338	1.67086								0.606209	0.371276	-1.17335	0.490316								8.30586	4.23665	5.36943	2.57956								-0.334076	0.293507	-0.0253091	0.261941
18.2256	5.15167	3.6874	1.68174								0.594875	0.368601	-1.16889	0.478358								8.22015	4.26106	5.37883	2.55283								-0.313936	0.285254	-0.0379089	0.262403
18.0561	5.06128	3.7527	1.62414								0.603063	0.367625	-1.1547	0.468831								8.13767	4.27805	5.37945	2.52007								-0.284608	0.261399	-0.0518395	0.245773
17.8795	4.94096	3.8218	1.51936								0.593196	0.367768	-1.12563	0.463306								8.0404	4.28956	5.35483	2.48834								-0.251729	0.240448	-0.063702	0.223485
17.7235	4.81927	3.84884	1.39794								0.564702	0.356951	-1.09015	0.461829								7.93921	4.29365	5.33165	2.45737								-0.234945	0.243964	-0.0735731	0.200118
17.5484	4.703	3.88774	1.31501								0.516143	0.336142	-1.04906	0.462431								7.82208	4.29174	5.30231	2.42178								-0.217154	0.243982	-0.0851259	0.179464
17.3521	4.57826	3.99404	1.19981								0.474558	0.323109	-1.02422	0.45758								7.72519	4.28538	5.26571	2.3904								-0.18962	0.235975	-0.100837	0.170725
17.1429	4.43818	4.15145	1.06136								0.441126	0.327835	-1.01025	0.456003								7.65297	4.2694	5.22755	2.37216								-0.161397	0.232537	-0.110901	0.178489
16.8591	4.31438	4.29557	0.982523								0.386984	0.333798	-0.99166	0.456765								7.56542	4.25802	5.20614	2.36423								-0.14335	0.23762	-0.125944	0.196175
16.542	4.20732	4.42764	0.924843								0.337808	0.339409	-0.97495	0.458744								7.49296	4.25099	5.19817	2.3589								-0.129745	0.238886	-0.146348	0.210509
16.2092	4.10897	4.53249	0.915997								0.299587	0.345584	-0.975284	0.454451								7.42838	4.24329	5.18505	2.35286								-0.111439	0.227156	-0.163604	0.223884
15.8454	4.01193	4.59736	0.925736								0.286462	0.355161	-0.978995	0.448314								7.39982	4.23226	5.18013	2.3602								-0.0927686	0.215994	-0.184005	0.23824
15.4757	3.91871	4.59135	0.960274								0.271517	0.361834	-0.964921	0.449259								7.36711	4.22006	5.18175	2.37107								-0.0738497	0.201548	-0.202899	0.243899
15.1475	3.85686	4.51517	1.01875								0.270961	0.368328	-0.955447	0.449473								7.29309	4.21621	5.16708	2.36975								-0.0513261	0.179717	-0.22391	0.238345
14.9122	3.79326	4.39257	1.07223								0.284926	0.37676	-0.979955	0.448026								7.23044	4.20744	5.11834	2.36267								-0.0257595	0.157891	-0.229815	0.231506
14.758	3.72054	4.27554	1.13324								0.305143	0.395062	-1.01862	0.443345								7.15384	4.1881	5.06657	2.35631								0.000854607	0.138588	-0.222635	0.231411
14.6507	3.64915	4.1921	1.19122								0.336466	0.427401	-1.04574	0.437569								7.08471	4.16988	5.0205	2.35005								0.0224001	0.122831	-0.21163	0.233462
14.6247	3.60151	4.11485	1.22001								0.366005	0.462933	-1.05642	0.43623								7.00023	4.1545	4.95761	2.33287								0.0340062	0.113458	-0.183057	0.240232
14.681	3.59099	4.03584	1.21899								0.418059	0.514734	-1.0742	0.434985								6.91931	4.13883	4.86811	2.30866								0.0367922	0.112388	-0.141163	0.260264
14.7627	3.56665	3.96063	1.16703								0.439087	0.556943	-1.06736	0.432913								6.86974	4.10815	4.78176	2.28394								0.0328914	0.113428	-0.090993	0.291374
14.8796	3.55571	3.88569	1.09533								0.433585	0.585706	-1.00605	0.43071								6.81503	4.06352	4.72422	2.25725								0.0184404	0.11454	-0.0570175	0.312496
15.0414	3.57694	3.78365	1.01485								0.417124	0.595263	-0.93014	0.433385								6.76443	4.00357	4.66359	2.22499								-0.00298117	0.118412	-0.0451626	0.321754
15.2839	3.61624	3.62442	0.918201								0.395009	0.59453	-0.855428	0.445518								6.70572	3.92687	4.60285	2.1909								-0.0155696	0.115156	-0.0469258	0.319324
15.5563	3.66443	3.48219	0.82358								0.373072	0.590457	-0.809352	0.45793								6.63873	3.83197	4.56419	2.16197								-0.0150021	0.102749	-0.0644927	0.305801
15.7779	3.6984	3.38443	0.728456								0.335987	0.572144	-0.775457	0.469805								6.5638	3.72539	4.55136	2.13246								-0.00755764	0.091434	-0.10085	0.274424
16.0018	3.75358	3.29985	0.670197								0.324533	0.567691	-0.773249	0.483179								6.47335	3.62054	4.53383	2.11374								-0.00679207	0.095798	-0.152782	0.235784
16.1673	3.8039	3.27049	0.591405								0.340509	0.578054	-0.815357	0.496801								6.35745	3.51923	4.4909	2.10625								0.00522115	0.104754	-0.202413	0.207395
16.2459	3.83876	3.25653	0.516416								0.39422	0.611245	-0.869779	0.510785								6.23652	3.43522	4.44	2.10809								0.0195377	0.118849	-0.236767	0.193507
16.2008	3.8377	3.31211	0.461731								0.469814	0.657255	-0.939218	0.515157								6.0898	3.35702	4.36916	2.11819								0.0239897	0.140442	-0.259703	0.191654
16.0886	3.79681	3.35657	0.436142								0.513267	0.690129	-0.993925	0.509649								5.93894	3.28565	4.28096	2.13301								0.0178868	0.170091	-0.277983	0.194092
16.0095	3.75203	3.32846	0.424374								0.528567	0.707903	-1.03703	0.506541								5.78434	3.22711	4.19626	2.16419								0.00345445	0.206311	-0.277003	0.202066
15.8722	3.68452	3.29772	0.416554								0.537666	0.713485	-1.06652	0.497269								5.6257	3.17295	4.12127	2.19869								0.00424646	0.235005	-0.264836	0.209231
15.7345	3.60269	3.25885	0.411133								0.521501	0.701585	-1.07708	0.48104								5.49616	3.12335	4.05589	2.23312								0.0060362	0.26152	-0.256186	0.208582
15.6173	3.51962	3.22774	0.42747								0.457877	0.675207	-1.08276	0.464662								5.37798	3.07695	4.01038	2.27162								0.0132217	0.279854	-0.260557	0.200441
15.5473	3.48474	3.18998	0.457527								0.374861	0.64902	-1.06797	0.460111								5.30251	3.03571	3.98541	2.31148								0.0182255	0.297134	-0.283155	0.192457
15.4925	3.48637	3.20135	0.478022								0.336525	0.6405	-1.03903	0.46817								5.22791	3.00318	3.96448	2.349								0.0230575	0.314891	-0.314919	0.192578
15.345	3.47396	3.30395	0.465968								0.332276	0.648911	-1.00663	0.474584								5.15207	2.97508	3.94854	2.37574								0.0270118	0.331828	-0.362471	0.204106
15.1766	3.46076	3.42706	0.488709								0.322511	0.662685	-0.97787	0.484898								5.07648	2.94963	3.94011	2.39295								0.0196366	0.353106	-0.413464	0.229973
14.9798	3.44598	3.49407	0.567665								0.350363	0.701223	-0.957642	0.499842								4.97646	2.93038	3.94492	2.40531								0.0107229	0.373661	-0.451306	0.253268
14.7719	3.42725	3.54255	0.675125								0.402983	0.742063	-0.93109	0.514337								4.85283	2.91189	3.92425	2.40468								-0.00529346	0.397657	-0.477541	0.269018
14.4909	3.35215	3.54709	0.766235								0.436189	0.764034	-0.918583	0.524148								4.70268	2.90477	3.90219	2.39574								-0.0201684	0.416641	-0.488038	0.276307
14.1632	3.26057	3.49487	0.83143								0.440899	0.775101	-0.927966	0.530584								4.56294	2.89297	3.88469	2.38774								-0.0293123	0.431432	-0.489431	0.277977
13.9187	3.20062	3.36329	0.832543								0.432371	0.778966	-0.942966	0.536804								4.44044	2.8686	3.84823	2.38009								-0.0247744	0.435223	-0.490012	0.280674
13.7506	3.16825	3.2176	0.794396								0.407471	0.775719	-0.954199	0.541198								4.35032	2.8413	3.82244	2.37288								-0.0129359	0.428524	-0.485268	0.279813
13.6133	3.15771	3.15362	0.764713								0.328528	0.735127	-0.954825	0.543458								4.29849	2.80831	3.79583	2.36202								-0.0121424	0.426778	-0.475548	0.279785
13.4641	3.15839	3.12407	0.758538								0.229011	0.683552	-0.94645	0.544171								4.26766	2.77396	3.7907	2.36004								-0.00956692	0.422627	-0.456549	0.274529
13.3772	3.20887	3.10613	0.795433								0.135365	0.631767	-0.920233	0.544021								4.24426	2.72881	3.78465	2.36341								-0.00347545	0.411312	-0.424631	0.255563
13.3677	3.28919	3.04853	0.811767								0.0357349	0.576869	-0.87969	0.539648								4.22809	2.68951	3.78459	2.36635								-0.00498496	0.395486	-0.379936	0.225001
13.3456	3.37038	3.00807	0.843129								-0.0797199	0.521167	-0.841456	0.536302								4.19411	2.65691	3.78856	2.37912								-0.0182902	0.385999	-0.318231	0.180136
13.2796	3.41601	2.94383	0.86755								-0.155291	0.487259	-0.80977	0.532169								4.12276	2.62357	3.76225	2.40093								-0.0364449	0.383724	-0.2566	0.133455
13.1993	3.4286	2.82088	0.872022								-0.17918	0.469597	-0.786839	0.527602								4.03324	2.58378	3.73182	2.4281								-0.0450215	0.377762	-0.20329	0.0965636
13.1327	3.40906	2.71861	0.864397								-0.187533	0.452401	-0.776815	0.529859								3.94746	2.53388	3.69981	2.46028								-0.0600225	0.379178	-0.15578	0.0602738
13.0826	3.36467	2.64546	0.835241								-0.171212	0.447496	-0.770885	0.539764								3.85939	2.48504	3.68049	2.50125								-0.0746372	0.388746	-0.125649	0.039293
12.9831	3.28834	2.65318	0.830027								-0.142269	0.448379	-0.768509	0.55422								3.75927	2.43546	3.66072	2.54796								-0.0790367	0.405148	-0.119848	0.0412016
12.8456	3.17278	2.72197	0.816856								-0.0868079	0.462991	-0.757285	0.569466								3.6683	2.38623	3.65913	2.58364								-0.0874968	0.425792	-0.130107	0.0540773
12.7355	3.07003	2.83214	0.806584								-0.0649129	0.457391	-0.721894	0.591088								3.59546	2.34038	3.69345	2.6104								-0.09957	0.443203	-0.145606	0.0726019
12.6797	3.00899	2.95068	0.800876								-0.0792482	0.435231	-0.67518	0.611784								3.52201	2.30322	3.7385	2.64031								-0.111135	0.451409	-0.172048	0.0939282
12.6631	2.99704	2.99853	0.79674								-0.0883918	0.425174	-0.634484	0.623934								3.44451	2.27824	3.78918	2.66368								-0.111026	0.446505	-0.213098	0.132571
12.6315	2.98708	3.05407	0.813672								-0.103917	0.413425	-0.609988	0.627094								3.37464	2.25241	3.82614	2.6777								-0.109635	0.436485	-0.262051	0.185482
12.6131	2.9768	3.11485	0.834756								-0.121023	0.40476	-0.594636	0.631129								3.31417	2.22629	3.86707	2.69293								-0.118726	0.421668	-0.297854	0.226259
12.6215	2.98051	3.17174	0.870086								-0.163143	0.392583	-0.592844	0.638957								3.25105	2.20344	3.90117	2.72044								-0.118862	0.398667	-0.329022	0.264394
12.5878	2.98092	3.25964	0.895976								-0.198995	0.389264	-0.627193	0.639525								3.19442	2.18277	3.90828	2.75113								-0.115551	0.384898	-0.358233	0.295992
12.5151	2.98217	3.38511	0.920194								-0.207431	0.397155	-0.672287	0.641778								3.14213	2.16958	3.91058	2.78488								-0.120511	0.384456	-0.376603	0.319349
12.4283	2.97488	3.59486	0.966226								-0.203955	0.409223	-0.70018	0.644246								3.0777	2.15681	3.90593	2.82214								-0.126998	0.386785	-0.383475	0.329981
12.3096	2.97109	3.75896	0.994254								-0.201739	0.422416	-0.705576	0.648176								2.99758	2.14821	3.89606	2.85993								-0.130305	0.384309	-0.3631	0.30783
12.1988	3.01456	3.85076	0.987385								-0.167725	0.451433	-0.700724	0.64983								2.9152	2.14087	3.87871	2.89637								-0.124405	0.378457	-0.332002	0.275989
12.1198	3.09581	3.89434	0.947715								-0.0680724	0.512231	-0.691299	0.641339								2.84807	2.141	3.86688	2.92765								-0.115212	0.372731	-0.302029	0.240928
12.0677	3.19315	3.85449	0.906923								0.0438368	0.594509	-0.655688	0.627399								2.77506	2.14552	3.881	2.96582								-0.104188	0.354502	-0.269519	0.197572
11.9878	3.24503	3.72854	0.865871								0.163758	0.68434	-0.624524	0.614153								2.70118	2.13703	3.88969	2.99784								-0.0882811	0.329245	-0.227551	0.147453
11.8952	3.26671	3.538	0.803388								0.265101	0.751427	-0.616486	0.608629								2.63965	2.12326	3.89821	3.03277								-0.0770608	0.307243	-0.171874	0.0838728
11.881	3.27898	3.38145	0.773649								0.358123	0.813886	-0.623148	0.6037								2.59567	2.10601	3.93186	3.07461								-0.0770067	0.299587	-0.131428	0.0374758
11.8776	3.2667	3.24149	0.780908								0.408539	0.835611	-0.637997	0.594955								2.54877	2.08031	3.97944	3.11567								-0.0816698	0.298927	-0.10926	0.0330009
11.8541	3.21659	3.08734	0.815189								0.407252	0.822866	-0.656388	0.590849								2.50031	2.03714	4.01953	3.1557								-0.0919652	0.302337	-0.0810109	0.064826
11.8696	3.17328	2.98487	0.853411								0.416952	0.81042	-0.691698	0.588643								2.45059	1.98693	4.02582	3.18855								-0.102712	0.313977	-0.0529224	0.0950306
11.9517	3.17758	2.98017	0.883727								0.399425	0.771277	-0.71939	0.587954								2.39185	1.94037	4.02744	3.22229								-0.108172	0.323937	-0.0390441	0.11133
12.0191	3.19518	2.95454	0.935967								0.389256	0.752106	-0.722897	0.589217								2.3354	1.89705	4.03239	3.24795								-0.110354	0.330336	-0.0435848	0.103367
11.9919	3.20144	2.88742	0.991824								0.394	0.734297	-0.712128	0.589708								2.26526	1.86087	4.01424	3.26204								-0.111758	0.333111	-0.0554347	0.0875555
11.8728	3.1454	2.84823	1.03254								0.407426	0.728622	-0.681785	0.594727								2.19298	1.84046	3.96801	3.26846								-0.116453	0.335177	-0.0649825	0.0780531
11.7082	3.10623	2.82374	1.07781								0.413828	0.726265	-0.645388	0.599865								2.109	1.82822	3.9035	3.2719								-0.123336	0.334903	-0.0839799	0.0677398
11.4731	3.04728	2.79654	1.14852								0.405847	0.723634	-0.592755	0.611754								2.02029	1.81888	3.86018	3.27171								-0.129269	0.33044	-0.114745	0.06451
11.1355	2.94804	2.72367	1.21651								0.400667	0.735022	-0.533758	0.629243								1.93241	1.81855	3.82928	3.26294								-0.141694	0.333664	-0.146608	0.0835721
10.8011	2.84757	2.72607	1.27575								0.390669	0.735897	-0.486804	0.644793								1.83813	1.81786	3.79611	3.25421								-0.158552	0.342841	-0.186181	0.120065
10.5355	2.77092	2.77922	1.30332								0.371296	0.733041	-0.459696	0.664772								1.75912	1.81167	3.77214	3.24728								-0.162193	0.339032	-0.232292	0.164883
10.3632	2.7587	2.85883	1.29066								0.366104	0.746963	-0.454396	0.684125								1.67336	1.79285	3.76831	3.2461								-0.149754	0.326002	-0.275602	0.214665
10.1865	2.72314	3.0001	1.25049								0.375745	0.762271	-0.44509	0.701147								1.57859	1.76996	3.78926	3.24124								-0.123784	0.307496	-0.30592	0.25285
10.0057	2.67606	3.1395	1.14861								0.387917	0.78014	-0.445993	0.711902								1.48999	1.73885	3.79097	3.23095								-0.0886684	0.281078	-0.321541	0.270115
9.85665	2.62589	3.2953	1.03917								0.411402	0.799844	-0.468076	0.713749								1.40936	1.69188	3.76819	3.22777								-0.0453057	0.246689	-0.337538	0.284233
9.67769	2.5617	3.40865	0.916086								0.425616	0.805141	-0.504407	0.71101								1.33901	1.63735	3.73067	3.2207								0.00728318	0.206786	-0.34194	0.293224
9.42754	2.47222	3.47687	0.815431								0.432168	0.815879	-0.548671	0.699276								1.25182	1.57598	3.66777	3.2041								0.0538207	0.172943	-0.320177	0.281565
9.14424	2.35028	3.48685	0.731584								0.432241	0.825373	-0.601319	0.687023								1.17157	1.52051	3.59014	3.17376								0.0890264	0.142942	-0.29726	0.268425
8.89106	2.22282	3.38603	0.651764								0.439077	0.839849	-0.661687	0.67569								1.10426	1.46957	3.48624	3.14185								0.111905	0.117562	-0.289056	0.273801
8.67867	2.11299	3.23249	0.615818								0.453249	0.848576	-0.725004	0.65895								1.03641	1.43313	3.38468	3.11663								0.122579	0.102833	-0.29482	0.296689
8.53269	2.03252	3.03544	0.623632								0.477926	0.863989	-0.768221	0.637551								0.970694	1.41368	3.30015	3.08071								0.134333	0.0853132	-0.303224	0.321199
8.43025	1.96526	2.81292	0.664762								0.514565	0.905215	-0.810183	0.610817								0.893548	1.39988	3.21874	3.04002								0.138447	0.0728626	-0.316003	0.349132
8.35849	1.90037	2.6144	0.716682								0.556676	0.937118	-0.842876	0.584784								0.837062	1.39948	3.16047	3.00436								0.13838	0.0642907	-0.347744	0.402711
8.27897	1.84596	2.43676	0.784655								0.597184	0.948376	-0.846045	0.553524								0.777788	1.40187	3.1058	2.97015								0.130532	0.0636954	-0.383354	0.461745
8.23667	1.8423	2.33273	0.843288								0.607246	0.948741	-0.847736	0.521078								0.695109	1.4029	3.07346	2.93313								0.117132	0.0731326	-0.416503	0.516691
8.23856	1.86116	2.28798	0.869582								0.593939	0.9441	-0.841095	0.503572								0.602457	1.38608	3.06558	2.89362								0.0999613	0.0848935	-0.439031	0.564499
8.25544	1.88627	2.29919	0.845236								0.550949	0.917739	-0.849681	0.498503								0.515926	1.3643	3.06275	2.86318								0.0661954	0.116543	-0.453263	0.610463
8.29875	1.90878	2.34717	0.799573								0.513494	0.885846	-0.830872	0.502345								0.426109	1.35339	3.07618	2.83989								0.0416636	0.143868	-0.461008	0.647577
8.38108	1.94066	2.40341	0.743754								0.490904	0.882842	-0.793785	0.502689								0.31771	1.34545	3.09008	2.81933								0.0269303	0.16165	-0.45678	0.66088
8.51858	2.00299	2.46789	0.67637								0.466448	0.887608	-0.779725	0.499651								0.2151	1.33977	3.11095	2.81448								0.0207777	0.168666	-0.45038	0.667998
8.62294	2.03271	2.51289	0.604577								0.470708	0.897068	-0.771294	0.502608								0.144522	1.33511	3.12377	2.81875								0.0288221	0.159648	-0.438416	0.670797
8.63704	2.02734	2.49605	0.559005								0.503326	0.922925	-0.774804	0.495637								0.103509	1.35109	3.11436	2.82241								0.046633	0.143187	-0.426787	0.672624
8.5837	1.9939	2.41106	0.552868								0.552938	0.971413	-0.768934	0.480734								0.0619688	1.36988	3.09304	2.82607								0.0765572	0.109628	-0.418357	0.669788
8.50091	1.97221	2.2736	0.565458								0.582725	1.01141	-0.781942	0.466191								0.0459541	1.38046	3.07676	2.8292								0.0956152	0.0823036	-0.420786	0.667133
8.4008	1.97985	2.04485	0.636286								0.60758	1.02717	-0.804858	0.459743								0.0660903	1.38778	3.05688	2.83011								0.101052	0.0701701	-0.442741	0.676964
8.27743	1.97325	1.76844	0.72508								0.63817	1.05311	-0.814964	0.458534								0.109235	1.39983	3.02988	2.82113								0.101404	0.0681731	-0.474757	0.68741
8.20886	2.01136	1.47337	0.817424								0.664569	1.09276	-0.813292	0.455568								0.158356	1.42017	3.01478	2.81136								0.08909	0.0805352	-0.517851	0.694492
8.21631	2.09753	1.23294	0.88649								0.664279	1.11373	-0.78843	0.462704								0.186917	1.43437	3.01263	2.79952								0.0647444	0.109696	-0.569809	0.701282
8.26311	2.21269	1.04341	0.943423								0.659245	1.11684	-0.749638	0.481442								0.178557	1.45503	3.01961	2.78196								0.0328165	0.153056	-0.616833	0.703226
8.34689	2.36421	0.931023	0.988157								0.681301	1.1345	-0.710016	0.500066								0.149722	1.47821	3.00718	2.76558								-0.00113066	0.197699	-0.648509	0.701174
8.48633	2.53281	0.944477	0.96604								0.684474	1.14655	-0.686551	0.508873								0.0841568	1.49799	2.99637	2.74742								-0.0265213	0.231705	-0.663938	0.689619
8.6701	2.70719	1.03305	0.922112								0.67815	1.13822	-0.679498	0.508265								-0.0179829	1.51488	2.99157	2.72407								-0.0373878	0.248997	-0.664962	0.668529
8.85762	2.84915	1.16787	0.870599								0.668455	1.10841	-0.681245	0.511094								-0.117669	1.52973	2.97625	2.69305								-0.035721	0.25238	-0.653454	0.642833
9.07051	2.95312	1.28791	0.855165								0.681033	1.08399	-0.70604	0.505644								-0.218178	1.54815	2.95557	2.66882								-0.0172033	0.237423	-0.631367	0.610519
9.33552	3.05018	1.37226	0.856648								0.705343	1.05912	-0.757319	0.484811								-0.266984	1.55917	2.9357	2.64786								0.0125067	0.21378	-0.606088	0.578957
9.62837	3.12224	1.3935	0.852446								0.716717	1.01915	-0.791661	0.4742								-0.291429	1.56789	2.92643	2.62346								0.0460503	0.195582	-0.588392	0.554474
9.85457	3.15084	1.36583	0.857574								0.747153	0.994818	-0.801638	0.476492								-0.29067	1.58117	2.9271	2.60479								0.0744062	0.185291	-0.567225	0.526256
10.0251	3.15684	1.30526	0.872046								0.796547	0.998125	-0.795309	0.486136								-0.257371	1.59214	2.94497	2.59335								0.0868083	0.192008	-0.528294	0.487846
10.1219	3.1549	1.22976	0.87502								0.831488	0.998605	-0.780169	0.494658								-0.2533	1.6001	2.97107	2.59006								0.0915514	0.207066	-0.479681	0.4481
10.1543	3.15271	1.16821	0.848615								0.83218	0.985556	-0.75605	0.511656								-0.246355	1.60364	2.99458	2.58502								0.0812238	0.230004	-0.431449	0.410925
10.0721	3.11223	1.12633	0.815956								0.819984	0.993154	-0.723569	0.535886								-0.257582	1.60618	3.00545	2.58538								0.0617039	0.253572	-0.389839	0.378644
9.86772	3.03462	1.13411	0.792894								0.803114	1.01709	-0.722952	0.542385								-0.308008	1.61368	3.01119	2.59191								0.0484578	0.257537	-0.341104	0.341255
9.67128	2.95628	1.1648	0.790837								0.78119	1.0443	-0.733523	0.542075								-0.386515	1.62022	3.0025	2.599								0.03666	0.246647	-0.289275	0.305852
9.51365	2.88669	1.17859	0.790836								0.739016	1.05281	-0.740123	0.547888								-0.467258	1.62772	2.96069	2.60498								0.027246	0.226976	-0.254898	0.282308
9.41661	2.82643	1.20293	0.790689								0.727839	1.09177	-0.754576	0.554126								-0.530008	1.64343	2.9111	2.6116								0.0135098	0.206912	-0.229741	0.261796
9.34786	2.7646	1.24151	0.808261								0.765197	1.17226	-0.775938	0.553619								-0.576081	1.66536	2.8743	2.61623								0.00754209	0.183632	-0.198345	0.245874
9.32168	2.74185	1.30863	0.812448								0.808024	1.24529	-0.798378	0.549926								-0.613217	1.69565	2.855	2.61533								0.00617197	0.165732	-0.154979	0.229753
9.40626	2.77982	1.34433	0.825963								0.848438	1.29598	-0.790067	0.556017								-0.610609	1.73147	2.84137	2.61361								0.000496962	0.166098	-0.114718	0.217057
9.55944	2.86669	1.35708	0.83363								0.878601	1.32401	-0.788125	0.563775								-0.573701	1.77002	2.82638	2.61146								-0.000272226	0.176639	-0.0888219	0.221371
9.67678	2.95672	1.42544	0.830255								0.92744	1.38322	-0.79849	0.558005								-0.549372	1.81319	2.84151	2.61437								0.00522156	0.186861	-0.0674899	0.234374
9.75577	3.04441	1.43882	0.850439								0.963686	1.44751	-0.795037	0.54531								-0.517893	1.86046	2.86083	2.61603								0.0184857	0.197347	-0.050036	0.246893
9.84493	3.1443	1.38218	0.878402								0.972478	1.48209	-0.786831	0.535466								-0.486836	1.91114	2.8615	2.62461								0.0335692	0.202344	-0.0432376	0.250207
9.92948	3.20952	1.32877	0.89609								0.999786	1.52752	-0.77688	0.525981								-0.463718	1.96108	2.84919	2.63735								0.046859	0.195362	-0.0526973	0.256226
9.91515	3.2149	1.32751	0.899487								1.03878	1.59763	-0.77527	0.511126								-0.45238	2.00631	2.82817	2.6506								0.057412	0.181303	-0.064507	0.267295
9.80376	3.17733	1.34628	0.911454								1.09141	1.68771	-0.757209	0.494828								-0.443457	2.05712	2.81748	2.66407								0.0619716	0.16344	-0.0681615	0.267075
9.68094	3.13647	1.31564	0.947541								1.14114	1.74279	-0.741296	0.482807								-0.414416	2.10707	2.7923	2.67633								0.0617635	0.146458	-0.0779742	0.266892
9.53165	3.05406	1.3412	0.978368								1.18675	1.76015	-0.7479	0.471691								-0.371408	2.15077	2.75838	2.69021								0.0484046	0.139381	-0.0861569	0.27309
9.33136	2.93699	1.41556	0.971168								1.22838	1.7766	-0.750184	0.455143								-0.326477	2.18901	2.74256	2.69678								0.0137627	0.161594	-0.081925	0.279242
9.1528	2.84389	1.46658	0.962801								1.24467	1.76257	-0.732552	0.443022								-0.270873	2.22599	2.74144	2.70668								-0.0288626	0.201176	-0.0736142	0.277915
9.02042	2.76041	1.46616	0.977837								1.2379	1.71975	-0.712707	0.444067								-0.225001	2.2647	2.75012	2.71776								-0.0765739	0.24247	-0.0761568	0.26929
8.90124	2.67223	1.39679	1.01076								1.22222	1.6666	-0.706051	0.446205								-0.202236	2.29655	2.76414	2.72507								-0.124713	0.284754	-0.0915824	0.26259
8.81368	2.58199	1.31422	1.03647								1.19994	1.61565	-0.677326	0.444278								-0.196049	2.32249	2.78637	2.72628								-0.178901	0.33202	-0.104057	0.256007
8.74486	2.52863	1.24493	1.02147								1.179	1.57596	-0.623378	0.446492								-0.217046	2.33834	2.82601	2.72447								-0.217052	0.361523	-0.117281	0.248047
8.66574	2.48502	1.18078	1.02097								1.1617	1.53978	-0.557734	0.452346								-0.258788	2.34515	2.86803	2.73084								-0.234612	0.364751	-0.150076	0.258239
8.60024	2.44189	1.07662	1.03826								1.14645	1.52854	-0.503404	0.458355								-0.296211	2.34388	2.90487	2.72885								-0.251	0.361796	-0.182827	0.276403
8.58926	2.45476	0.961031	1.04332								1.17136	1.56049	-0.460625	0.457263								-0.306654	2.33792	2.94559	2.72794								-0.258054	0.359192	-0.192995	0.283663
8.63448	2.49397	0.930105	1.01692								1.21687	1.61268	-0.406717	0.456097								-0.297877	2.32781	2.97767	2.73067								-0.266698	0.365501	-0.178204	0.270235
8.59811	2.4941	0.98176	0.965823								1.2532	1.67249	-0.365462	0.452881								-0.292698	2.31879	2.99205	2.7467								-0.268643	0.368959	-0.142906	0.238186
8.52974	2.45489	0.965372	0.964011								1.29347	1.7463	-0.331746	0.450078								-0.281312	2.32225	2.99587	2.77716								-0.280564	0.382746	-0.106573	0.20999
8.51335	2.41201	0.929268	0.964792								1.33841	1.81172	-0.306011	0.439981								-0.257399	2.334	2.9799	2.81142								-0.295638	0.404321	-0.0641665	0.175294
8.45434	2.33379	0.920981	0.993643								1.38595	1.86289	-0.282918	0.41343								-0.256186	2.34352	2.95792	2.85761								-0.296353	0.414996	-0.0179197	0.136169
8.32402	2.19201	0.918628	1.05372								1.41054	1.88905	-0.245127	0.39343								-0.285481	2.34622	2.92691	2.90333								-0.299529	0.419041	0.00914563	0.110801
8.09863	2.00898	0.884515	1.08119								1.39981	1.87486	-0.215919	0.385943								-0.325233	2.35447	2.89929	2.9511								-0.299075	0.410792	0.0113015	0.101333
7.99717	1.89877	0.747972	1.10909								1.38744	1.84981	-0.199785	0.392512								-0.35041	2.36571	2.89273	2.99391								-0.303493	0.401777	-0.00962697	0.104588
8.01209	1.84702	0.627006	1.13552								1.35828	1.80322	-0.202351	0.404006								-0.372497	2.36413	2.88293	3.02305								-0.304813	0.388715	-0.0320301	0.113466
8.00773	1.79131	0.500612	1.13693								1.32692	1.77769	-0.223446	0.41238								-0.409212	2.35031	2.89242	3.03488								-0.309553	0.374702	-0.0490722	0.128882
8.04616	1.75386	0.403509	1.11877								1.29671	1.76358	-0.250642	0.425447								-0.433604	2.3392	2.91041	3.03588								-0.329519	0.374043	-0.0742003	0.163609
8.1244	1.73703	0.348484	1.06712								1.27076	1.74997	-0.289775	0.428827								-0.443811	2.3316	2.93087	3.03369								-0.355935	0.385235	-0.0980333	0.206657
8.29571	1.7451	0.292972	1.05238								1.26598	1.76478	-0.318867	0.424705								-0.453692	2.3158	2.95102	3.02693								-0.380402	0.399839	-0.110796	0.243347
8.41756	1.73955	0.291132	1.02837								1.28406	1.80124	-0.326027	0.43232								-0.475102	2.28815	2.96543	3.01194								-0.400728	0.419489	-0.119638	0.269586
8.48061	1.73717	0.32093	0.981467								1.33339	1.8707	-0.310924	0.443797								-0.50289	2.26528	2.98044	2.99572								-0.429373	0.456445	-0.131973	0.299163
8.57233	1.76187	0.39294	0.942576								1.40976	1.95191	-0.278299	0.459375								-0.506517	2.25377	2.97957	2.98565								-0.449893	0.492288	-0.147938	0.33354
8.63341	1.78536	0.432984	0.939151								1.50148	2.0352	-0.237611	0.471663								-0.512127	2.24661	2.97359	2.97764								-0.456877	0.518683	-0.161414	0.36252
8.65457	1.80639	0.473867	0.972154								1.57695	2.11045	-0.194332	0.480061								-0.521318	2.24434	2.96434	2.96904								-0.457347	0.5368	-0.171899	0.383794
8.66437	1.83811	0.5321	0.995429								1.63371	2.17247	-0.167228	0.488437								-0.515174	2.23958	2.93773	2.95767								-0.455401	0.549679	-0.196764	0.417622
8.65002	1.87481	0.598638	1.01855								1.67512	2.22161	-0.14771	0.493604								-0.505658	2.2421	2.90501	2.94746								-0.447763	0.553884	-0.22503	0.457946
8.58949	1.89602	0.674269	1.05336								1.67229	2.22373	-0.134322	0.495715								-0.500597	2.24187	2.88318	2.93318								-0.423269	0.535512	-0.255892	0.493257
8.48896	1.90933	0.765242	1.07467								1.62485	2.17548	-0.121443	0.498437								-0.524814	2.23207	2.86257	2.91951								-0.406388	0.522936	-0.295134	0.523832
8.39077	1.93352	0.930214	1.02796								1.55669	2.11542	-0.111429	0.504083								-0.5531	2.21273	2.83088	2.89999								-0.397427	0.518117	-0.332829	0.550399
8.33458	1.97361	1.03656	0.989931								1.48775	2.05221	-0.100193	0.516708								-0.581024	2.18432	2.80105	2.87719								-0.386571	0.515424	-0.357206	0.572073
8.25347	2.00213	1.13796	0.960157								1.44115	1.99872	-0.0796511	0.531937								-0.631952	2.1625	2.78781	2.85663								-0.385606	0.52147	-0.353617	0.576916
8.19862	2.01943	1.25209	0.940316								1.38666	1.93932	-0.0787461	0.539668								-0.691512	2.14521	2.75831	2.83366								-0.39798	0.530647	-0.341785	0.582533
8.22518	2.05227	1.34458	0.929696								1.35039	1.90291	-0.0842749	0.550193								-0.730051	2.13181	2.71069	2.8175								-0.418221	0.54483	-0.322195	0.59047
8.26212	2.09154	1.37577	0.958418								1.32364	1.89678	-0.0825806	0.567403								-0.745933	2.12302	2.67106	2.79984								-0.428654	0.547294	-0.287036	0.602005
8.31953	2.12252	1.3203	1.04095								1.29252	1.88149	-0.0825888	0.585627								-0.759086	2.12	2.64733	2.77908								-0.440705	0.545408	-0.245351	0.614233
8.39424	2.14878	1.32813	1.10005								1.26851	1.8693	-0.0821785	0.603339								-0.773265	2.12342	2.62878	2.76105								-0.461317	0.542608	-0.216665	0.63763
8.4859	2.17947	1.3045	1.14535								1.21969	1.84649	-0.0853193	0.625344								-0.774059	2.12397	2.60112	2.74292								-0.4785	0.535221	-0.204957	0.667989
8.58687	2.23343	1.23099	1.18097								1.17062	1.81823	-0.0681606	0.651051								-0.763577	2.11034	2.58685	2.72732								-0.47905	0.5232	-0.185497	0.682554
8.62788	2.2786	1.18777	1.2027								1.1328	1.79187	-0.0465836	0.66871								-0.767131	2.09265	2.57391	2.71087								-0.479649	0.512886	-0.16306	0.695968
8.70657	2.32411	1.18513	1.18965								1.09468	1.75825	-0.0410955	0.672794								-0.78332	2.07529	2.55173	2.7007								-0.490252	0.50742	-0.145146	0.711074
8.80245	2.37699	1.2253	1.16849								1.0593	1.73779	-0.0316938	0.672012								-0.804186	2.05052	2.51291	2.7056								-0.490661	0.493345	-0.128687	0.732585
8.8327	2.41686	1.24934	1.1646								1.03705	1.72822	-0.0222684	0.665417								-0.832058	2.0185	2.43876	2.70727								-0.483074	0.480512	-0.116745	0.756725
8.88444	2.45557	1.32957	1.16598								1.04366	1.72558	-0.00534584	0.653932								-0.867113	1.98653	2.35184	2.70238								-0.473121	0.473006	-0.104534	0.776898
8.96806	2.47509	1.43389	1.16102								1.07141	1.74452	0.00700302	0.645486								-0.926118	1.95937	2.26026	2.69829								-0.476371	0.476186	-0.0974113	0.800745
9.08803	2.4975	1.51437	1.15498								1.10026	1.77378	0.0239254	0.642816								-1.00689	1.92996	2.15836	2.68695								-0.475502	0.480928	-0.0918456	0.817541
9.20366	2.50929	1.58304	1.17267								1.1437	1.79688	0.036349	0.641855								-1.08743	1.8924	2.03686	2.66191								-0.465972	0.488921	-0.093829	0.831802
9.24819	2.49826	1.61215	1.18834								1.19389	1.80136	0.0356577	0.639658								-1.17174	1.8599	1.90941	2.62313								-0.465146	0.511911	-0.105078	0.841295
9.33302	2.48047	1.61283	1.19984								1.23269	1.78726	0.0337512	0.646497								-1.24926	1.83184	1.81396	2.58952								-0.460944	0.528723	-0.108138	0.837966
9.40126	2.45672	1.56156	1.23119								1.24672	1.75944	0.0208696	0.657353								-1.33492	1.80001	1.73029	2.5595								-0.451373	0.535257	-0.110575	0.835606
9.43763	2.44834	1.51255	1.28637								1.23739	1.70414	0.0117472	0.663851								-1.40927	1.76596	1.63841	2.52565								-0.423013	0.522747	-0.120727	0.843309
9.47004	2.44911	1.4738	1.37453								1.20717	1.61615	-0.00409364	0.67306								-1.46295	1.73441	1.55151	2.49586								-0.392407	0.503048	-0.13314	0.860276
9.4557	2.44825	1.44548	1.45697								1.17105	1.54108	-0.00263289	0.68928								-1.51386	1.71294	1.48365	2.47051								-0.37314	0.48136	-0.132944	0.876517
9.49806	2.47221	1.479	1.53565								1.12927	1.48055	0.0155078	0.704229								-1.56338	1.68988	1.42249	2.44866								-0.344463	0.445405	-0.115253	0.89465
9.52238	2.49487	1.56107	1.61197								1.09522	1.43913	0.0255392	0.714627								-1.62277	1.66364	1.34376	2.41967								-0.316588	0.412423	-0.0872008	0.912429
9.48625	2.51818	1.67624	1.65281								1.09017	1.42164	0.047072	0.723676								-1.66364	1.64174	1.26469	2.39056								-0.290728	0.383747	-0.052503	0.931354
9.38625	2.52742	1.85084	1.65941								1.10515	1.42143	0.0759082	0.734654								-1.70149	1.62667	1.1961	2.36492								-0.277962	0.371129	-0.0138888	0.947025
9.25526	2.52544	2.02641	1.62774								1.14399	1.45259	0.113564	0.742601								-1.73506	1.61432	1.14718	2.33899								-0.270863	0.367504	0.0210135	0.96763
9.16823	2.53665	2.16434	1.58549								1.18393	1.4715	0.151658	0.746293								-1.76213	1.59301	1.08888	2.31299								-0.258473	0.367122	0.0509763	0.985721
9.0825	2.54837	2.26401	1.56456								1.23536	1.47843	0.183339	0.748426								-1.78296	1.57419	1.02107	2.2799								-0.250606	0.369197	0.064537	0.988944
9.05516	2.56775	2.29921	1.57754								1.28646	1.47426	0.233195	0.746081								-1.79037	1.56224	0.951726	2.24879								-0.237605	0.359704	0.0581943	0.988333
9.08403	2.58228	2.30479	1.62052								1.32231	1.45992	0.274525	0.739								-1.81287	1.54211	0.873814	2.21635								-0.228454	0.350646	0.0416555	0.979804
9.13258	2.58704	2.17573	1.70678								1.36142	1.45872	0.283245	0.729804								-1.82909	1.51116	0.798508	2.17694								-0.223975	0.339021	0.022086	0.962086
9.19156	2.59155	2.00356	1.83814								1.41459	1.46572	0.278226	0.714455								-1.85616	1.47826	0.702052	2.13335								-0.225773	0.325962	0.00360622	0.927489
9.18199	2.56361	1.86102	1.9939								1.46622	1.48589	0.256485	0.695492								-1.90009	1.44942	0.622091	2.08394								-0.221145	0.305442	-0.0188872	0.884251
9.14006	2.51093	1.71684	2.13461								1.5169	1.53879	0.231363	0.673838								-1.93355	1.41247	0.563685	2.04252								-0.224819	0.300473	-0.0303519	0.841152
9.04815	2.44301	1.62762	2.2118								1.56369	1.6039	0.193963	0.652098								-1.96375	1.37114	0.514946	2.00475								-0.247662	0.322558	-0.0290447	0.805807
8.93971	2.38	1.61162	2.23939								1.60946	1.66602	0.155919	0.634687								-1.99448	1.34088	0.476069	1.97171								-0.26798	0.34335	-0.013098	0.770562
8.88225	2.33196	1.67429	2.22814								1.64046	1.71656	0.148076	0.618953								-2.01208	1.32749	0.442351	1.94535								-0.279154	0.359908	0.0177147	0.731376
8.82636	2.28251	1.74107	2.17653								1.63723	1.74732	0.14173	0.607209								-1.99654	1.32126	0.433037	1.92543								-0.270578	0.367223	0.0590168	0.695646
8.83866	2.24498	1.82147	2.07766								1.62623	1.76534	0.135109	0.597786								-1.95189	1.32817	0.423964	1.91008								-0.265929	0.380705	0.107081	0.668069
8.86844	2.20745	1.87702	1.98069								1.61582	1.76651	0.130613	0.593694								-1.91304	1.34751	0.403595	1.88979								-0.25143	0.37722	0.141508	0.656237
8.83249	2.15525	1.8788	1.91884								1.6129	1.77056	0.126884	0.597781								-1.88656	1.3729	0.396021	1.86702								-0.222388	0.354602	0.163027	0.640336
8.76387	2.10202	1.73754	1.89168								1.60262	1.77379	0.133147	0.605218								-1.83839	1.40006	0.396223	1.83881								-0.194982	0.33377	0.168429	0.633082
8.65925	2.04883	1.58037	1.8471								1.58896	1.75782	0.137342	0.615389								-1.81087	1.41449	0.385025	1.80818								-0.1768	0.316292	0.160136	0.639561
8.48541	1.98387	1.44936	1.8106								1.56833	1.7325	0.147906	0.626039								-1.82767	1.42251	0.359235	1.7765								-0.17818	0.305863	0.142652	0.647477
8.24907	1.91327	1.25798	1.81496								1.5594	1.72627	0.165445	0.637577								-1.86315	1.42294	0.328776	1.74862								-0.177292	0.288439	0.118229	0.659142
7.95497	1.85876	1.10037	1.80485								1.54289	1.71426	0.173234	0.651502								-1.90962	1.42096	0.315776	1.72128								-0.171687	0.270581	0.101068	0.663075
7.68293	1.82893	0.958262	1.79415								1.49858	1.66756	0.171996	0.656776								-1.94792	1.42114	0.305758	1.68466								-0.158395	0.247637	0.0965871	0.6672
7.40572	1.81005	0.900593	1.76083								1.47134	1.63349	0.144646	0.652344								-2.00871	1.42482	0.298337	1.64881								-0.13352	0.216045	0.0967428	0.668629
7.08549	1.80696	0.847251	1.74329								1.43675	1.60769	0.0972698	0.640784								-2.07032	1.43188	0.308482	1.61428								-0.0924228	0.176351	0.0966272	0.662829
6.82816	1.79613	0.826118	1.71888								1.41994	1.59311	0.0411418	0.631757								-2.10392	1.43949	0.328558	1.57968								-0.0415341	0.143677	0.0974659	0.660923
6.58471	1.79002	0.817265	1.67444								1.41192	1.57737	-0.0277857	0.623314								-2.13521	1.4438	0.359596	1.54648								0.00936011	0.124567	0.101108	0.65574
6.42001	1.78272	0.754221	1.67086								1.40423	1.56423	-0.0967409	0.611002								-2.15694	1.4504	0.369947	1.52106								0.052633	0.117931	0.10255	0.656934
6.33675	1.75325	0.700048	1.67045								1.41949	1.57826	-0.150218	0.602166								-2.1827	1.45093	0.366646	1.51424								0.0768457	0.125695	0.0971185	0.665106
6.30102	1.69483	0.66786	1.66368								1.42503	1.58131	-0.173332	0.601641								-2.19403	1.43771	0.363751	1.51415								0.0885824	0.142441	0.0950953	0.671802
6.32412	1.61984	0.620483	1.66502								1.45056	1.59455	-0.185188	0.606938								-2.18397	1.4258	0.338226	1.51548								0.0910165	0.160746	0.0805151	0.699737
6.33184	1.56556	0.473596	1.69103								1.47213	1.59687	-0.182157	0.613465								-2.18594	1.40927	0.30114	1.5164								0.0912026	0.172233	0.0660697	0.731975
6.31877	1.50873	0.372422	1.71432								1.46963	1.5757	-0.15342	0.620191								-2.19839	1.39104	0.254443	1.52279								0.0833773	0.179506	0.0516241	0.769612
6.19812	1.45262	0.333954	1.69792								1.45599	1.54491	-0.109201	0.628769								-2.22889	1.3672	0.234054	1.52472								0.0711974	0.184407	0.0327985	0.814072
5.99301	1.41189	0.294738	1.67217								1.42906	1.51201	-0.0756356	0.635635								-2.26012	1.34455	0.218932	1.51378								0.0651926	0.179843	0.0164911	0.856443
5.76546	1.38057	0.217635	1.66785								1.39611	1.48428	-0.0523089	0.632055								-2.31483	1.32922	0.18941	1.49721								0.0519105	0.173659	-0.00232228	0.90024
5.53075	1.34271	0.167788	1.65792								1.35733	1.46417	-0.0150799	0.629284								-2.40354	1.30953	0.171272	1.47553								0.0204339	0.180927	-0.00298723	0.919255
5.33659	1.30113	0.201091	1.64301								1.32798	1.46909	0.0130148	0.624811								-2.49349	1.29797	0.141141	1.45401								-0.0214743	0.198908	-0.0110486	0.939532
5.17288	1.28137	0.198603	1.64487								1.29276	1.48532	0.0230158	0.619903								-2.56834	1.28748	0.0994121	1.41965								-0.0611052	0.218801	-0.019316	0.956005
5.07926	1.28707	0.212177	1.64782								1.26502	1.51766	0.0190324	0.613513								-2.61586	1.27439	0.0230249	1.38688								-0.103854	0.239501	-0.01148	0.948749
5.01449	1.29637	0.240379	1.64453								1.25552	1.55343	0.0217625	0.612476								-2.66553	1.26338	-0.0591849	1.35888								-0.145569	0.261187	-0.000999569	0.936291
4.93429	1.29519	0.289502	1.62431								1.2478	1.58788	0.0125111	0.618301								-2.68896	1.25114	-0.125319	1.3328								-0.18054	0.287135	0.00539861	0.925895
4.8337	1.27837	0.34566	1.59626								1.24094	1.62445	-0.02469	0.62337								-2.68573	1.23897	-0.178502	1.31829								-0.205061	0.311963	0.0106026	0.912914
4.70924	1.27605	0.395861	1.54563								1.21373	1.63844	-0.0785183	0.630347								-2.67647	1.22597	-0.204636	1.31015								-0.21731	0.330484	0.0235673	0.885863
4.63731	1.26523	0.473218	1.46904								1.1904	1.63498	-0.130623	0.641768								-2.67541	1.21645	-0.219041	1.31405								-0.227147	0.350636	0.0339699	0.851878
4.59364	1.25393	0.520031	1.40331								1.15395	1.61249	-0.162659	0.653589								-2.70555	1.21064	-0.20649	1.32502								-0.230447	0.372649	0.0311001	0.831476
4.56896	1.24222	0.595384	1.32614								1.08955	1.57876	-0.188438	0.658539								-2.73617	1.19977	-0.185569	1.3423								-0.232561	0.389625	0.0203444	0.817886
4.58508	1.22681	0.681653	1.25137								1.02579	1.54625	-0.190055	0.663386								-2.78186	1.19002	-0.180374	1.36729								-0.22995	0.388518	0.0194358	0.799782
4.64216	1.16602	0.772338	1.19467								0.953654	1.49799	-0.172863	0.665064								-2.85162	1.18857	-0.193049	1.39123								-0.216384	0.3653	0.0183515	0.792629
4.71284	1.06842	0.903326	1.14265								0.896871	1.45565	-0.133201	0.661867								-2.9383	1.18552	-0.198995	1.41505								-0.208956	0.337224	0.0170434	0.799513
4.73672	1.01331	1.07474	1.08687								0.876558	1.44568	-0.0851358	0.654099								-3.03109	1.18282	-0.180686	1.44242								-0.210186	0.31238	0.0237565	0.81938
4.69891	0.974928	1.27603	1.03547								0.900546	1.46227	-0.0619606	0.648034								-3.08283	1.17777	-0.160066	1.46999								-0.218959	0.291287	0.0422519	0.840537
4.64387	0.944934	1.47551	1.01159								0.933028	1.47142	-0.0533612	0.639344								-3.11244	1.17853	-0.128237	1.50472								-0.237011	0.284969	0.0720831	0.856457
4.5856	0.932949	1.71735	0.967696								0.971118	1.47245	-0.0605553	0.628266								-3.11535	1.17315	-0.0659616	1.54533								-0.258299	0.29674	0.102931	0.874415
4.46764	0.933668	1.96435	0.901296								1.01897	1.47163	-0.0727663	0.617654								-3.07998	1.16468	0.0141805	1.5883								-0.277364	0.318855	0.138653	0.889179
4.28183	0.976538	2.18929	0.846484								1.05416	1.46391	-0.0889591	0.608425								-3.01344	1.16412	0.0781238	1.63294								-0.286039	0.342074	0.179629	0.893596
4.0834	1.01401	2.40148	0.807981								1.06258	1.4405	-0.113908	0.602903								-2.91872	1.16493	0.118475	1.67206								-0.280735	0.353511	0.21376	0.887153
3.96808	1.04421	2.61756	0.764372								1.03824	1.39482	-0.129579	0.59908								-2.83958	1.1628	0.1592	1.70806								-0.255167	0.348744	0.243378	0.871408
3.85332	1.09907	2.81714	0.737379								1.03199	1.37563	-0.151332	0.596487								-2.77281	1.16684	0.197003	1.73154								-0.210046	0.331938	0.268882	0.850387
3.72385	1.15588	2.95638	0.725731								1.01325	1.36008	-0.178555	0.591595								-2.73244	1.18583	0.213496	1.74288								-0.166155	0.313233	0.28753	0.821172
3.68185	1.19615	3.10318	0.71217								0.986211	1.3515	-0.212412	0.590607								-2.70786	1.19939	0.231131	1.75219								-0.129155	0.294719	0.294861	0.789799
3.72081	1.17064	3.22342	0.709285								0.977135	1.36008	-0.244498	0.598127								-2.67351	1.22176	0.26539	1.75806								-0.102098	0.279284	0.297529	0.76072
3.78212	1.13908	3.24932	0.692073								0.963654	1.36327	-0.267778	0.611765								-2.65715	1.25047	0.306297	1.7588								-0.0776237	0.267869	0.300555	0.733953
3.82253	1.10038	3.21539	0.668622								0.955657	1.36335	-0.283261	0.622016								-2.6505	1.28672	0.347911	1.76116								-0.0641168	0.26404	0.287189	0.714852
3.923	1.01974	3.1565	0.647426								0.950058	1.35361	-0.278053	0.63044								-2.64157	1.31561	0.380218	1.76827								-0.0656589	0.26788	0.262351	0.696935
4.03667	0.941098	3.11663	0.650479								0.969242	1.36556	-0.265348	0.64089								-2.6023	1.32697	0.420122	1.77987								-0.0695402	0.273685	0.232866	0.677128
4.0887	0.893321	3.04461	0.660898								1.00324	1.39611	-0.243091	0.644212								-2.56385	1.34413	0.46119	1.78483								-0.0830587	0.293582	0.206161	0.646636
4.17439	0.883233	2.95294	0.650028								1.0225	1.41794	-0.222234	0.641394								-2.55376	1.34353	0.484058	1.78683								-0.0863332	0.310508	0.169714	0.61241
4.27989	0.902893	2.91197	0.644638								1.04166	1.4428	-0.199061	0.627938								-2.51998	1.3351	0.507628	1.7902								-0.0896793	0.325833	0.130516	0.578953
4.3663	0.939792	2.87696	0.649656								1.05906	1.48488	-0.179127	0.612904								-2.46761	1.32687	0.52502	1.78444								-0.0950664	0.339063	0.106531	0.53981
4.37735	0.991421	2.84487	0.666725								1.05581	1.51719	-0.175454	0.60307								-2.41755	1.31958	0.540247	1.77304								-0.0891997	0.341388	0.0911682	0.507579
4.39743	1.0841	2.7517	0.644247								1.01528	1.50066	-0.177889	0.593395								-2.39126	1.31712	0.559592	1.75829								-0.0690025	0.330954	0.0749016	0.496231
4.45378	1.18651	2.59198	0.598709								0.951663	1.44287	-0.174959	0.585607								-2.37499	1.31102	0.578477	1.74677								-0.0238022	0.299412	0.0528065	0.510123
4.44659	1.28615	2.44335	0.579238								0.893507	1.3888	-0.175462	0.574465								-2.35542	1.31287	0.608464	1.74066								0.0155842	0.272952	0.0333054	0.541761
4.43008	1.39318	2.35436	0.589082								0.831966	1.33109	-0.195528	0.559707								-2.36489	1.3173	0.630917	1.74148								0.0491395	0.249756	0.013722	0.58327
4.45833	1.48514	2.33736	0.611278								0.765232	1.25732	-0.219051	0.541286								-2.3957	1.31355	0.650293	1.74974								0.0806931	0.228456	-0.0199247	0.642071
4.57001	1.55933	2.30507	0.625374								0.715998	1.20055	-0.233118	0.519358								-2.42478	1.30924	0.685018	1.76293								0.101845	0.210824	-0.0599799	0.708974
4.71694	1.63124	2.33191	0.671602								0.693629	1.18869	-0.239616	0.498537								-2.45123	1.30447	0.710985	1.77946								0.112071	0.2002	-0.0955277	0.768726
4.89533	1.69524	2.48823	0.714721								0.685645	1.21228	-0.251715	0.481938								-2.46685	1.29957	0.727824	1.7987								0.104065	0.200245	-0.129319	0.821897
5.11007	1.76676	2.65696	0.750555								0.686804	1.23574	-0.267761	0.478785								-2.49331	1.29222	0.748788	1.8105								0.0851198	0.202206	-0.15802	0.865287
5.31899	1.84549	2.72058	0.779067								0.701136	1.26633	-0.263214	0.480327								-2.52406	1.28364	0.784895	1.81626								0.0642997	0.208705	-0.193554	0.913418
5.47562	1.9197	2.68195	0.799986								0.723222	1.3204	-0.253246	0.482042								-2.53634	1.27658	0.823914	1.82619								0.0446005	0.218313	-0.219267	0.95286
5.59323	1.97387	2.64353	0.817575								0.741495	1.36965	-0.239142	0.493525								-2.54695	1.27345	0.846276	1.83705								0.0264052	0.236267	-0.235064	0.977764
5.67762	2.00122	2.5475	0.823155								0.759169	1.40434	-0.214809	0.50712								-2.5712	1.28586	0.867161	1.84549								0.0104928	0.257981	-0.251679	0.994874
5.71615	2.02055	2.32457	0.855022								0.772519	1.41875	-0.184702	0.524031								-2.60503	1.3019	0.892672	1.85081								-0.000344952	0.275964	-0.264368	1.00444
5.76117	2.03118	2.03192	0.87904								0.774054	1.43584	-0.136735	0.538034								-2.61929	1.32148	0.892475	1.86453								0.00426576	0.284907	-0.275141	1.01219
5.79731	2.02011	1.74563	0.884075								0.794182	1.48178	-0.0969609	0.554833								-2.62738	1.34245	0.861827	1.87928								0.019728	0.287356	-0.26896	0.999597
5.83554	2.00171	1.44877	0.913841								0.82128	1.51056	-0.0684129	0.576962								-2.6629	1.3619	0.828641	1.88558								0.037035	0.288559	-0.258924	0.979338
5.86579	1.98934	1.13668	0.968222								0.841694	1.53178	-0.0497724	0.593803								-2.72266	1.37978	0.796782	1.88872								0.0574618	0.283621	-0.247769	0.958268
5.87255	1.95292	0.848186	1.02288								0.864232	1.56368	-0.0509827	0.608877								-2.77134	1.38492	0.74809	1.88686								0.0769441	0.278313	-0.232305	0.934725
5.86099	1.91195	0.6016	1.05028								0.889171	1.60251	-0.0800298	0.61831								-2.83112	1.39227	0.666457	1.88301								0.0922678	0.281903	-0.215134	0.915157
5.77194	1.84826	0.442335	1.04908								0.932611	1.63806	-0.139225	0.626533								-2.91316	1.40227	0.588867	1.873								0.100785	0.292271	-0.197017	0.89779
5.70588	1.81952	0.375424	1.00843								0.938415	1.61496	-0.210865	0.633289								-2.99684	1.41705	0.534043	1.85784								0.106712	0.298547	-0.185431	0.89085
5.68122	1.83364	0.414771	0.906677								0.914857	1.5718	-0.272173	0.630988								-3.08338	1.44021	0.478327	1.84312								0.120339	0.297197	-0.176699	0.889187
5.66609	1.8482	0.475714	0.790816								0.901538	1.53859	-0.326317	0.622793								-3.16551	1.4568	0.408273	1.82756								0.136329	0.294508	-0.172921	0.896498
5.64227	1.88063	0.56235	0.665401								0.86949	1.47305	-0.373504	0.613593								-3.25278	1.46483	0.341971	1.81775								0.155257	0.2886	-0.157302	0.903893
5.61294	1.90879	0.667707	0.559066								0.837944	1.40016	-0.384838	0.610928								-3.31824	1.46996	0.30865	1.80498								0.172493	0.280412	-0.136506	0.903672
5.62376	1.94032	0.700516	0.517818								0.777665	1.3081	-0.377096	0.607782								-3.36804	1.47404	0.287007	1.7843								0.186247	0.269454	-0.112599	0.892195
5.59745	1.93414	0.639527	0.532174								0.713012	1.22679	-0.35551	0.604211								-3.41062	1.47085	0.249076	1.7652								0.190818	0.260313	-0.0765963	0.868901
5.54392	1.90007	0.510808	0.581775								0.666948	1.16255	-0.331681	0.609287								-3.41903	1.45901	0.201733	1.74446								0.180313	0.256544	-0.0276762	0.837133
5.46759	1.8506	0.380872	0.642231								0.598041	1.0761	-0.307664	0.626913								-3.40717	1.44963	0.177613	1.71691								0.166804	0.258217	0.0175818	0.807702
5.38884	1.77237	0.209831	0.709358								0.538926	1.00707	-0.281205	0.644558								-3.39002	1.45766	0.171874	1.68431								0.148971	0.266308	0.0390448	0.786707
5.3429	1.70034	0.0165662	0.775572								0.465559	0.94092	-0.265686	0.655962								-3.37613	1.46174	0.146568	1.65962								0.136762	0.273364	0.061683	0.763381
5.32466	1.65157	-0.146211	0.830903								0.380671	0.876143	-0.244332	0.675581								-3.37092	1.46198	0.121861	1.64351								0.131543	0.277604	0.0693087	0.756458
5.3525	1.64315	-0.241167	0.863587								0.314315	0.829892	-0.217194	0.7004								-3.3639	1.46339	0.113932	1.62691								0.133746	0.281692	0.0514592	0.767597
5.36844	1.63683	-0.327344	0.889238								0.261216	0.801992	-0.190056	0.725731								-3.36811	1.45595	0.101903	1.61403								0.150809	0.285725	0.012635	0.788064
5.36687	1.63987	-0.402416	0.919261								0.231147	0.798365	-0.153846	0.747384								-3.37912	1.44943	0.0657061	1.61259								0.166177	0.291529	-0.0158011	0.796368
5.3892	1.67327	-0.447852	0.965141								0.206427	0.802453	-0.110067	0.770877								-3.38212	1.43807	0.0133128	1.61518								0.176403	0.29955	-0.0288907	0.792596
5.37206	1.67227	-0.468944	1.01129								0.180521	0.796668	-0.0739212	0.79707								-3.39215	1.42239	-0.0292757	1.615								0.184569	0.310302	-0.056054	0.802801
5.35229	1.64924	-0.460649	1.05277								0.18133	0.79697	-0.0265787	0.817821								-3.38708	1.40205	-0.0855497	1.61435								0.188306	0.325356	-0.0731568	0.801952
5.29264	1.60251	-0.530298	1.12373								0.18119	0.795059	0.0355843	0.831278								-3.38648	1.38574	-0.149173	1.61342								0.1915	0.340666	-0.079827	0.779993
5.25129	1.55046	-0.62894	1.20275								0.147291	0.767343	0.100168	0.840299								-3.40505	1.38243	-0.194978	1.60742								0.184189	0.35375	-0.0804481	0.748471
5.28253	1.52467	-0.723502	1.27072								0.0830242	0.706207	0.145982	0.848209								-3.422	1.37057	-0.215003	1.59022								0.182758	0.36427	-0.0946116	0.728501
5.29262	1.50207	-0.799628	1.31472								0.011985	0.643872	0.187866	0.849643								-3.46008	1.3482	-0.223481	1.57407								0.18536	0.372485	-0.121501	0.722429
5.32861	1.49663	-0.855741	1.32724								-0.0113437	0.628582	0.235934	0.850158								-3.50801	1.33858	-0.233104	1.55127								0.187521	0.375339	-0.138977	0.704447
5.33525	1.47253	-0.887275	1.33222								-0.0296283	0.633209	0.255879	0.847188								-3.58236	1.33588	-0.237425	1.52504								0.195739	0.366207	-0.153192	0.686686
5.36484	1.45078	-0.838831	1.31961								-0.0447686	0.647054	0.241503	0.84757								-3.66621	1.329	-0.247178	1.50728								0.196624	0.355317	-0.151182	0.674441
5.37274	1.44695	-0.691155	1.26928								-0.0185818	0.692129	0.205477	0.84894								-3.74253	1.3151	-0.257967	1.49593								0.191896	0.344896	-0.138196	0.659258
5.31925	1.43709	-0.525013	1.20628								0.0355944	0.770601	0.15378	0.850399								-3.8351	1.31055	-0.281759	1.49533								0.169398	0.338158	-0.110343	0.63313
5.32663	1.44601	-0.347402	1.14226								0.0787939	0.829043	0.0764581	0.855503								-3.91259	1.32653	-0.301195	1.49286								0.148131	0.330259	-0.0637877	0.593985
5.3418	1.47912	-0.177571	1.11281								0.0717895	0.834487	-0.00644985	0.859818								-3.96756	1.33762	-0.305854	1.49822								0.120063	0.327911	-0.00986988	0.556415
5.31514	1.5184	-0.0451804	1.08574								0.0608921	0.831832	-0.0861177	0.869753								-3.99607	1.35472	-0.292597	1.50992								0.0791572	0.341053	0.0489031	0.522328
5.26096	1.57649	0.0918816	1.05203								0.0497149	0.826396	-0.16693	0.882255								-4.01785	1.37868	-0.265179	1.51385								0.0458276	0.352917	0.0994719	0.493376
5.24146	1.65179	0.176941	1.0297								-0.00412633	0.775699	-0.236371	0.89568								-4.03478	1.40729	-0.240933	1.51214								0.0256422	0.357457	0.143062	0.479904
5.25433	1.74117	0.275321	1.01507								-0.0767878	0.702181	-0.269738	0.910797								-4.0363	1.43771	-0.209138	1.50412								0.0212019	0.34922	0.191531	0.473062
5.22662	1.85845	0.398787	1.00776								-0.135498	0.651943	-0.267181	0.931029								-4.04513	1.44841	-0.1756	1.49795								0.0187976	0.339664	0.233729	0.476569
5.24991	1.98413	0.588482	0.986987								-0.18186	0.624248	-0.266086	0.94971								-4.07673	1.45526	-0.147469	1.49016								0.0285863	0.32395	0.248899	0.494593
5.41082	2.12153	0.808614	0.973004								-0.235572	0.588602	-0.262663	0.961371								-4.10336	1.45142	-0.126517	1.47849								0.0519552	0.299199	0.249168	0.511214
5.61477	2.24713	1.02046	0.968659								-0.291307	0.540687	-0.238141	0.968554								-4.10833	1.44332	-0.107731	1.46166								0.0731137	0.279807	0.244562	0.519643
5.81349	2.35748	1.27601	0.993512								-0.318554	0.531714	-0.200403	0.974305								-4.10391	1.43459	-0.0913745	1.45064								0.087564	0.268164	0.231549	0.527019
6.06091	2.46133	1.54247	1.04107								-0.334769	0.546591	-0.170062	0.972945								-4.10349	1.43264	-0.0796014	1.44244								0.0930279	0.266468	0.184085	0.546038
6.33961	2.53154	1.77857	1.10701								-0.354314	0.545017	-0.14981	0.964226								-4.09691	1.4499	-0.0673644	1.42884								0.0825112	0.269729	0.122752	0.559871
6.5447	2.56137	1.93591	1.17346								-0.378431	0.525428	-0.116589	0.960689								-4.07882	1.47607	-0.0538934	1.41708								0.0519413	0.278317	0.085708	0.562005
6.66727	2.56075	2.11029	1.24759								-0.403277	0.501622	-0.062875	0.96067								-4.09462	1.4975	-0.0452424	1.40542								0.00633949	0.294955	0.0494125	0.575561
6.76535	2.53087	2.29214	1.31944								-0.435039	0.485442	-0.0058524	0.95698								-4.13872	1.51598	-0.0417341	1.40285								-0.0343934	0.316461	-0.00265301	0.611539
6.84854	2.48144	2.41722	1.3482								-0.452935	0.476735	0.0420312	0.944668								-4.19442	1.53231	-0.0185513	1.39642								-0.071189	0.344842	-0.0508114	0.644332
6.77415	2.4109	2.47417	1.35411								-0.452254	0.466331	0.0774084	0.931379								-4.25846	1.53368	0.0132621	1.38737								-0.095914	0.371004	-0.0730558	0.661054
6.59999	2.3257	2.44293	1.32787								-0.438496	0.467981	0.097087	0.917592								-4.32392	1.5173	0.0279362	1.38517								-0.0906567	0.384892	-0.0915682	0.688065
6.39884	2.2542	2.3537	1.30031								-0.397923	0.494499	0.115031	0.897953								-4.37692	1.49385	0.0375064	1.37738								-0.0605525	0.392682	-0.115662	0.70734
6.13057	2.1992	2.13897	1.25548								-0.328404	0.549225	0.110315	0.881294								-4.418	1.47503	0.0547527	1.37104								-0.0156347	0.39623	-0.126881	0.700958
5.82506	2.18097	1.88656	1.21347								-0.240896	0.60829	0.0830662	0.869921								-4.45921	1.45712	0.0821643	1.36254								0.0173175	0.397404	-0.12279	0.675637
5.44934	2.19939	1.64654	1.20443								-0.186713	0.633755	0.052676	0.866073								-4.4887	1.43269	0.0929321	1.35774								0.0434779	0.390581	-0.11582	0.646151
5.13869	2.22284	1.39469	1.2034								-0.173146	0.640705	0.0162381	0.865545								-4.50205	1.40849	0.10286	1.36195								0.0602741	0.379757	-0.113694	0.618833
4.89114	2.26087	1.24453	1.20348								-0.180206	0.627256	-0.0262355	0.867379								-4.52778	1.38881	0.145809	1.36698								0.0577147	0.372273	-0.115276	0.585327
4.68922	2.29539	1.20328	1.1913								-0.212591	0.586049	-0.0899103	0.874575								-4.56635	1.37408	0.198397	1.38204								0.0409776	0.364241	-0.128388	0.562376
4.5597	2.30309	1.28866	1.1777								-0.2863	0.52067	-0.148859	0.882563								-4.58191	1.36533	0.253897	1.4005								0.0194702	0.350269	-0.150059	0.556479
4.45912	2.29022	1.3714	1.15334								-0.38682	0.452211	-0.202272	0.88967								-4.57607	1.36365	0.301709	1.4224								0.0138591	0.330697	-0.166107	0.553905
4.3989	2.25879	1.44697	1.10609								-0.487433	0.393426	-0.261363	0.886555								-4.58558	1.37823	0.355017	1.43951								0.01543	0.311093	-0.182637	0.56454
4.36959	2.21157	1.57813	1.06355								-0.56215	0.352769	-0.304238	0.882839								-4.60838	1.40365	0.414122	1.44822								0.02536	0.290145	-0.192351	0.581024
4.36476	2.14753	1.68339	1.04271								-0.629213	0.334124	-0.304028	0.875888								-4.61423	1.43634	0.454059	1.4568								0.0341168	0.273361	-0.181449	0.591689
4.32598	2.0949	1.7223	1.03643								-0.721741	0.307877	-0.287129	0.859552								-4.62227	1.46643	0.48893	1.45783								0.0483235	0.253304	-0.157667	0.607637
4.24187	2.05924	1.70877	1.03116								-0.808258	0.275663	-0.281958	0.838585								-4.64542	1.49088	0.507654	1.45747								0.0685201	0.23978	-0.140749	0.632378
4.1982	2.02048	1.69123	1.03588								-0.858919	0.259311	-0.271066	0.816644								-4.69721	1.50729	0.52547	1.45973								0.0804149	0.232939	-0.13267	0.660904
4.23921	1.96417	1.61538	1.05907								-0.893403	0.258481	-0.251739	0.807128								-4.7338	1.50773	0.544648	1.47199								0.0935733	0.224808	-0.123714	0.678993
4.29191	1.91709	1.46926	1.08599								-0.936582	0.256699	-0.234742	0.791774								-4.74804	1.49738	0.549695	1.48297								0.103188	0.218389	-0.124128	0.692715
4.31191	1.88417	1.27283	1.12914								-0.981902	0.259401	-0.257431	0.76016								-4.77856	1.47999	0.535892	1.48682								0.12415	0.214829	-0.136787	0.711951
4.42339	1.84422	1.06366	1.17363								-0.975475	0.266785	-0.278482	0.732299								-4.80189	1.46243	0.51478	1.49323								0.146775	0.217532	-0.143606	0.718304
4.62419	1.79463	0.843518	1.19774								-0.960725	0.263971	-0.280777	0.710692								-4.81561	1.44575	0.501905	1.49216								0.155043	0.220122	-0.139546	0.707495
4.79072	1.75552	0.641852	1.22561								-0.978266	0.261891	-0.272889	0.693155								-4.80663	1.43014	0.491248	1.48402								0.160943	0.224013	-0.13068	0.689424
4.84309	1.7443	0.523571	1.24073								-0.996027	0.260677	-0.268625	0.66756								-4.82449	1.41666	0.483767	1.46855								0.159806	0.234115	-0.124833	0.674722
4.8734	1.74028	0.482244	1.22373								-0.984789	0.257936	-0.272453	0.64999								-4.86997	1.39437	0.477957	1.4561								0.149895	0.249598	-0.111363	0.658044
4.91909	1.73696	0.516991	1.18009								-0.947862	0.264309	-0.269416	0.656181								-4.88262	1.36452	0.478773	1.44871								0.133847	0.26451	-0.0994659	0.64006
4.89059	1.73567	0.584096	1.14876								-0.923843	0.27423	-0.279952	0.657125								-4.89041	1.33823	0.475275	1.44053								0.123113	0.274389	-0.100051	0.631273
4.79794	1.74878	0.626427	1.14908								-0.886086	0.29814	-0.303711	0.645334								-4.90763	1.31196	0.475344	1.43936								0.123796	0.28111	-0.101101	0.630083
4.70169	1.76824	0.662607	1.15202								-0.811232	0.333678	-0.349922	0.625445								-4.92025	1.27983	0.47108	1.43744								0.127113	0.287993	-0.109291	0.644697
4.70953	1.75092	0.684074	1.14708								-0.711388	0.371277	-0.394143	0.612311								-4.89644	1.25095	0.441286	1.42997								0.135464	0.28754	-0.120913	0.666804
4.75308	1.71931	0.694822	1.156								-0.647657	0.402058	-0.422569	0.597738								-4.85461	1.24025	0.408104	1.42364								0.155781	0.27769	-0.139461	0.693356
4.78915	1.67825	0.672805	1.17178								-0.600821	0.420301	-0.438851	0.570559								-4.82722	1.22709	0.39319	1.4112								0.178026	0.269362	-0.156185	0.718483
4.79261	1.65113	0.650158	1.17889								-0.547265	0.440541	-0.436738	0.550394								-4.79176	1.19304	0.381724	1.39693								0.182916	0.271668	-0.178911	0.744645
4.81812	1.62286	0.715872	1.18903								-0.493968	0.455582	-0.422934	0.546869								-4.75199	1.15779	0.352836	1.38337								0.189373	0.276693	-0.217057	0.774106
4.86053	1.58776	0.775837	1.20653								-0.485964	0.451034	-0.397141	0.55875								-4.71528	1.13501	0.319424	1.37159								0.205168	0.280035	-0.247348	0.782075
4.83935	1.58323	0.802677	1.23291								-0.512953	0.441264	-0.373198	0.561916								-4.69361	1.10858	0.299094	1.36732								0.220298	0.286292	-0.270305	0.774156
4.76223	1.61204	0.789472	1.27611								-0.512424	0.439433	-0.362148	0.561489								-4.67288	1.07109	0.277368	1.36538								0.234915	0.29446	-0.30158	0.774751
4.68948	1.66818	0.764868	1.31382								-0.508357	0.442495	-0.35529	0.564466								-4.66302	1.05357	0.242962	1.37134								0.249994	0.30311	-0.341224	0.7887
4.69532	1.73145	0.768605	1.31775								-0.511304	0.443625	-0.369442	0.560872								-4.67826	1.06331	0.20962	1.37889								0.28676	0.308029	-0.374126	0.804272
4.67437	1.83428	0.71208	1.28842								-0.527081	0.444677	-0.388291	0.548404								-4.70009	1.0705	0.183462	1.376								0.330522	0.312501	-0.386182	0.81001
4.60592	1.99368	0.661311	1.24885								-0.508998	0.481655	-0.415742	0.520404								-4.72164	1.07824	0.15354	1.36672								0.369082	0.313025	-0.400815	0.828184
4.57405	2.15108	0.691455	1.19239								-0.483828	0.531727	-0.451882	0.49607								-4.73421	1.08795	0.115018	1.34692								0.412807	0.312012	-0.418476	0.857074
4.61493	2.28081	0.757013	1.10152								-0.471194	0.57867	-0.494626	0.469664								-4.72263	1.10755	0.069428	1.32288								0.450068	0.309674	-0.42415	0.874607
4.68592	2.39168	0.783058	1.03109								-0.494668	0.602813	-0.554091	0.441548								-4.68456	1.12229	0.0106744	1.29657								0.482234	0.303676	-0.429183	0.883534
4.75497	2.51378	0.767652	0.997296								-0.547221	0.615268	-0.607629	0.426318								-4.62896	1.12886	-0.0561551	1.26655								0.496155	0.29827	-0.424317	0.877171
4.85994	2.61509	0.780738	0.981539								-0.598839	0.627974	-0.663855	0.418895								-4.5769	1.14456	-0.121578	1.24138								0.48164	0.287267	-0.429254	0.87094
5.04167	2.66519	0.82045	0.966139								-0.671368	0.607001	-0.713345	0.42539								-4.53286	1.15853	-0.172535	1.22427								0.447032	0.280635	-0.438554	0.861512
5.19941	2.70051	0.784135	0.957713								-0.752984	0.583938	-0.749749	0.434385								-4.49884	1.18588	-0.209589	1.21477								0.401957	0.282891	-0.446218	0.84886
5.30269	2.72095	0.747153	0.962696								-0.833695	0.568895	-0.774466	0.446101								-4.51408	1.19388	-0.22479	1.21079								0.359096	0.287135	-0.45208	0.831173
5.38359	2.70543	0.84938	0.973389								-0.867391	0.579544	-0.780574	0.454673								-4.55134	1.18259	-0.219424	1.2098								0.315658	0.300268	-0.435608	0.796781
5.46131	2.65328	0.943492	0.979127								-0.864722	0.608367	-0.775371	0.456436								-4.59605	1.16668	-0.193507	1.21543								0.276082	0.321771	-0.421561	0.769633
5.53122	2.57622	1.02858	0.994268								-0.852603	0.642826	-0.770309	0.460136								-4.63046	1.14783	-0.159498	1.22852								0.255488	0.341151	-0.403773	0.747268
5.55614	2.50377	1.12759	1.02622								-0.831081	0.688864	-0.754776	0.458458								-4.66049	1.13209	-0.123137	1.24307								0.255602	0.349665	-0.37685	0.720935
5.63343	2.44109	1.27471	1.06778								-0.800424	0.73998	-0.736057	0.456014								-4.69534	1.11152	-0.0814466	1.25898								0.256939	0.360592	-0.344203	0.68293
5.70788	2.39682	1.42406	1.11247								-0.779652	0.78112	-0.712032	0.454536								-4.70907	1.10716	-0.0439486	1.27066								0.261079	0.378098	-0.306994	0.646866
5.72639	2.3569	1.45895	1.14902								-0.775582	0.807363	-0.68268	0.457123								-4.72985	1.12386	0.00125311	1.277								0.278869	0.386733	-0.287328	0.63027
5.71735	2.32995	1.5202	1.17714								-0.798952	0.807884	-0.654597	0.456197								-4.74723	1.15032	0.0436408	1.27872								0.302957	0.383653	-0.2676	0.615278
5.71338	2.30982	1.53721	1.21715								-0.840515	0.793026	-0.617588	0.445358								-4.76065	1.18147	0.0880644	1.27653								0.323126	0.372842	-0.238113	0.589965
5.75112	2.26674	1.47655	1.26161								-0.880552	0.781558	-0.592908	0.433934								-4.77553	1.21032	0.127923	1.27049								0.331419	0.362151	-0.214927	0.577768
5.76335	2.20764	1.35617	1.28058								-0.912973	0.780561	-0.579227	0.414534								-4.76606	1.23922	0.169908	1.26911								0.34897	0.342956	-0.201503	0.591545
5.84299	2.12522	1.19912	1.30286								-0.958372	0.772889	-0.578304	0.393141								-4.74137	1.26974	0.205575	1.2718								0.372563	0.314189	-0.198177	0.618244
6.04707	2.0387	1.06545	1.32666								-1.01814	0.749572	-0.593984	0.371054								-4.70071	1.29463	0.21625	1.28034								0.381398	0.293941	-0.191104	0.643081
6.29481	1.94675	0.929903	1.33674								-1.05704	0.731437	-0.613811	0.357698								-4.64976	1.31444	0.211218	1.29049								0.386371	0.282635	-0.192747	0.672713
6.54791	1.87002	0.842894	1.31958								-1.116	0.70418	-0.641053	0.346353								-4.59963	1.33417	0.193325	1.2964								0.406612	0.272399	-0.207178	0.713303
6.7468	1.82762	0.785504	1.28135								-1.20618	0.663213	-0.66788	0.331546								-4.54691	1.35191	0.16474	1.3025								0.452714	0.263983	-0.211413	0.734316
6.9056	1.80868	0.757174	1.25593								-1.30854	0.616112	-0.690224	0.320045								-4.50837	1.36004	0.115427	1.30064								0.498433	0.264223	-0.208147	0.734872
6.98687	1.80164	0.720081	1.20889								-1.37581	0.594918	-0.704695	0.311147								-4.47099	1.35895	0.0617457	1.2996								0.536304	0.27374	-0.196722	0.721414
6.96934	1.79993	0.66075	1.15624								-1.42643	0.588753	-0.701592	0.312251								-4.43667	1.35582	0.0206115	1.29491								0.59081	0.291238	-0.184556	0.703428
6.89443	1.8047	0.602602	1.11888								-1.48587	0.585078	-0.700176	0.321337								-4.42464	1.35149	-0.0089307	1.29185								0.651932	0.317791	-0.172768	0.689551
6.77253	1.82667	0.522229	1.08289								-1.4907	0.591639	-0.69479	0.33372								-4.41272	1.33352	-0.0316968	1.29367								0.700353	0.344386	-0.162867	0.682802
6.67086	1.84464	0.458574	1.05813								-1.46918	0.599874	-0.682011	0.349861								-4.3911	1.31721	-0.0461192	1.29357								0.72859	0.36306	-0.164961	0.695147
6.55036	1.84452	0.396585	1.04323								-1.45163	0.610599	-0.667915	0.368342								-4.36216	1.30805	-0.048273	1.29499								0.747023	0.375502	-0.165752	0.711529
6.45739	1.85716	0.376038	1.04057								-1.45247	0.610625	-0.666903	0.391653								-4.32845	1.30355	-0.0418139	1.29166								0.765308	0.389278	-0.169769	0.737443
6.40114	1.87876	0.412651	1.04541								-1.4602	0.608837	-0.681163	0.410666								-4.27713	1.30085	-0.0425694	1.29172								0.767085	0.392068	-0.168293	0.767356
6.3277	1.90085	0.426712	1.03865								-1.4709	0.612264	-0.695642	0.432725								-4.19656	1.29235	-0.0556271	1.28832								0.752595	0.379135	-0.154677	0.789005
6.26862	1.90679	0.458198	1.03147								-1.50466	0.608241	-0.714633	0.4593								-4.11624	1.29243	-0.0753944	1.28096								0.7297	0.363092	-0.140301	0.802063
6.17303	1.91521	0.505314	1.02395								-1.52089	0.599989	-0.730151	0.479064								-4.04908	1.295	-0.104371	1.27534								0.705878	0.353693	-0.115963	0.803668
6.13351	1.94346	0.565248	0.999746								-1.52961	0.589445	-0.735883	0.497861								-4.00071	1.28821	-0.15022	1.27114								0.67693	0.342599	-0.0974871	0.813809
6.09952	1.97302	0.623768	0.975467								-1.5459	0.584451	-0.726562	0.517581								-3.9895	1.27334	-0.20895	1.26309								0.635862	0.321127	-0.0869496	0.823853
6.04794	1.98655	0.648867	0.948807								-1.57038	0.583671	-0.712836	0.54753								-4.00603	1.2573	-0.251328	1.24207								0.587277	0.296195	-0.0865789	0.8349
6.00537	1.99719	0.682135	0.929106								-1.59634	0.576908	-0.683047	0.57664								-4.02654	1.25366	-0.280213	1.21873								0.542785	0.281028	-0.0861767	0.837314
5.98644	2.01039	0.711207	0.930477								-1.62901	0.574286	-0.633706	0.600163								-4.03905	1.24616	-0.310673	1.19636								0.501929	0.26492	-0.0763611	0.829479
6.00364	2.01324	0.743354	0.950602								-1.66696	0.581859	-0.571981	0.624741								-4.03309	1.23212	-0.340016	1.17276								0.454833	0.23675	-0.0754941	0.82458
5.93211	1.99865	0.785388	1.00286								-1.70017	0.594849	-0.508577	0.650205								-4.0107	1.22909	-0.360207	1.14522								0.409543	0.20978	-0.0656108	0.802388
5.81021	1.97702	0.86073	1.06861								-1.71744	0.606961	-0.432587	0.670315								-3.94545	1.22484	-0.372391	1.1235								0.374531	0.194248	-0.0442228	0.7672
5.68993	1.96523	0.955597	1.14611								-1.70898	0.614021	-0.35044	0.682061								-3.86265	1.22019	-0.400466	1.115								0.347935	0.18147	-0.0240384	0.726718
5.62601	1.9771	1.04751	1.22054								-1.69423	0.620425	-0.297346	0.68736								-3.81182	1.21172	-0.442567	1.11258								0.318454	0.162441	-0.0175492	0.697111
5.54631	2.00178	1.16726	1.27382								-1.66133	0.626556	-0.268383	0.683129								-3.77316	1.20987	-0.472963	1.10868								0.290069	0.145605	-0.0183633	0.67933
5.46065	2.03384	1.26608	1.30383								-1.66425	0.630656	-0.26864	0.676742								-3.75574	1.21207	-0.490481	1.10731								0.269842	0.135877	-0.013328	0.665188
5.49496	2.05386	1.32644	1.31116								-1.66914	0.631306	-0.288027	0.66657								-3.73956	1.20853	-0.498517	1.10978								0.26713	0.130576	-0.0174945	0.668137
5.59836	2.07071	1.31108	1.29053								-1.66502	0.62931	-0.336831	0.653348								-3.73683	1.21271	-0.509783	1.11305								0.269899	0.129623	-0.0264849	0.686607
5.68668	2.09307	1.24072	1.25315								-1.67657	0.621559	-0.390004	0.640541								-3.73733	1.22132	-0.531086	1.11508								0.281779	0.134098	-0.0254246	0.704046
5.75914	2.09068	1.18487	1.21997								-1.68481	0.614565	-0.413897	0.630144								-3.70194	1.23143	-0.551095	1.11033								0.304587	0.141409	-0.0208241	0.718129
5.82525	2.08324	1.06364	1.18614								-1.72724	0.602369	-0.434408	0.628084								-3.66059	1.23801	-0.584844	1.10376								0.32341	0.151096	-0.0184454	0.734388
5.90738	2.05271	0.885713	1.14901								-1.74105	0.593915	-0.451948	0.626958								-3.61536	1.24364	-0.632548	1.09379								0.340329	0.160014	-0.0170194	0.744124
5.93464	2.01362	0.709765	1.10937								-1.76325	0.591154	-0.461086	0.626175								-3.57682	1.25186	-0.684157	1.07981								0.339548	0.166422	-0.020183	0.745934
5.92152	1.9701	0.552947	1.07537								-1.82145	0.597529	-0.448179	0.629877								-3.54824	1.25681	-0.739953	1.05778								0.32988	0.171028	-0.02919	0.737381
5.9749	1.92524	0.414639	1.0445								-1.885	0.607135	-0.430484	0.628822								-3.52767	1.25744	-0.774027	1.02468								0.305237	0.172795	-0.0454407	0.730256
6.02763	1.90542	0.272702	1.021								-1.93589	0.612222	-0.422427	0.619942								-3.52413	1.25261	-0.809494	0.99383								0.27496	0.173698	-0.0547627	0.724233
6.10854	1.89939	0.16778	0.994695								-1.95006	0.610398	-0.411984	0.598404								-3.51633	1.24568	-0.843296	0.967664								0.258921	0.177182	-0.0560832	0.71261
6.19897	1.91615	0.089964	0.976538								-1.95256	0.610768	-0.404893	0.569913								-3.50606	1.23665	-0.871678	0.941332								0.246893	0.185306	-0.0560527	0.703852
6.29796	1.92985	0.00121767	0.979892								-1.93541	0.602082	-0.395211	0.540102								-3.49809	1.22564	-0.91108	0.921194								0.238011	0.197814	-0.0524244	0.70011
6.40386	1.9527	-0.0624433	0.998963								-1.88061	0.582831	-0.400034	0.511358								-3.50385	1.21554	-0.940237	0.906042								0.225377	0.215292	-0.0465948	0.706721
6.40863	1.97955	-0.0877066	1.03816								-1.79742	0.568794	-0.430161	0.49267								-3.51256	1.20968	-0.984566	0.901985								0.221773	0.229206	-0.0409601	0.716126
6.37255	1.99419	-0.129678	1.08646								-1.72505	0.571369	-0.480351	0.490257								-3.52133	1.20794	-1.01963	0.905407								0.219403	0.237114	-0.0407347	0.721466
6.35243	2.01387	-0.141281	1.13164								-1.66246	0.584067	-0.528345	0.50208								-3.56495	1.20346	-1.04201	0.910792								0.200869	0.245444	-0.0461846	0.718764
6.29692	2.03347	-0.0903694	1.15655								-1.59651	0.604561	-0.554409	0.520712								-3.6291	1.20264	-1.0698	0.927128								0.173032	0.247428	-0.0671178	0.716772
6.24325	2.06295	-0.0254063	1.1847								-1.51588	0.630575	-0.58444	0.545931								-3.70256	1.20475	-1.07984	0.936044								0.14903	0.243637	-0.0795597	0.700169
6.1918	2.10942	0.0223125	1.20344								-1.44376	0.663702	-0.598639	0.563723								-3.77387	1.21069	-1.08619	0.938548								0.138266	0.229997	-0.0734074	0.664803
6.20092	2.16447	0.0580698	1.22303								-1.41014	0.67056	-0.577563	0.57695								-3.86337	1.21425	-1.07749	0.932199								0.130366	0.217214	-0.0541793	0.621538
6.22855	2.23588	0.128043	1.2527								-1.36231	0.671538	-0.534041	0.586148								-3.95982	1.213	-1.06604	0.919431								0.129638	0.204933	-0.0269332	0.578775
6.19195	2.31697	0.126202	1.28161								-1.29718	0.680762	-0.488601	0.595769								-4.02187	1.21866	-1.05475	0.900074								0.144037	0.190592	0.00311579	0.545998
6.1831	2.40565	0.0777101	1.33088								-1.257	0.673909	-0.451649	0.607216								-4.04986	1.23053	-1.02909	0.872595								0.170567	0.187261	0.0533354	0.511465
6.19678	2.51201	0.0840723	1.37046								-1.23953	0.657513	-0.412828	0.610547								-4.06511	1.25005	-1.01184	0.850788								0.200376	0.196142	0.0913537	0.488733
6.25682	2.60985	0.0948493	1.43453								-1.20835	0.643809	-0.394855	0.616836								-4.0635	1.26576	-1.00201	0.832409								0.219986	0.214008	0.107835	0.473393
6.31941	2.69075	0.0845677	1.48915								-1.14796	0.647809	-0.400556	0.624555								-4.03036	1.2762	-0.995825	0.819051								0.232792	0.237044	0.107324	0.460721
6.41021	2.73914	0.0514368	1.51571								-1.12007	0.64296	-0.411987	0.630598								-4.01217	1.28534	-0.986716	0.809402								0.240139	0.254132	0.0867358	0.449183
6.54659	2.76319	0.0577478	1.52243								-1.11186	0.628041	-0.42193	0.636246								-4.01552	1.29472	-0.986031	0.807762								0.244066	0.263971	0.0556842	0.436875
6.68069	2.75931	0.0453113	1.49274								-1.10027	0.621841	-0.433359	0.634462								-4.04892	1.29162	-0.988995	0.807018								0.24779	0.266376	0.00935996	0.432256
6.78109	2.72053	-0.0535327	1.45527								-1.09999	0.607793	-0.444106	0.633935								-4.09916	1.27685	-0.987524	0.798761								0.253375	0.260697	-0.0308221	0.425556
6.83529	2.65944	-0.176709	1.39826								-1.12681	0.579365	-0.452602	0.632337								-4.15511	1.26355	-0.974676	0.793846								0.266709	0.25435	-0.0700478	0.416219
6.90154	2.59326	-0.288561	1.35468								-1.17108	0.556521	-0.452677	0.62759								-4.23013	1.26465	-0.954295	0.794551								0.280735	0.242944	-0.103054	0.405311
6.97774	2.53221	-0.357628	1.32052								-1.20961	0.535623	-0.456323	0.618976								-4.28548	1.27973	-0.934935	0.795268								0.289855	0.232135	-0.11582	0.396431
7.06987	2.47894	-0.383208	1.2836								-1.26828	0.502516	-0.46791	0.607928								-4.33422	1.29598	-0.906565	0.792847								0.294625	0.223348	-0.118123	0.38448
7.17346	2.44227	-0.351342	1.25237								-1.31251	0.474084	-0.495444	0.602359								-4.37855	1.32864	-0.87175	0.796423								0.289762	0.214616	-0.113417	0.365359
7.3029	2.42612	-0.229172	1.20274								-1.34912	0.450644	-0.532055	0.59471								-4.40594	1.37283	-0.844635	0.806154								0.276009	0.207565	-0.109514	0.355753
7.41853	2.42377	-0.0398951	1.15026								-1.38121	0.432321	-0.554245	0.582683								-4.4422	1.41284	-0.847322	0.806377								0.264381	0.202411	-0.107344	0.359922
7.51583	2.41784	0.118277	1.12365								-1.40277	0.411868	-0.580951	0.571363								-4.48061	1.4494	-0.862568	0.794583								0.25998	0.200611	-0.115106	0.376118
7.58047	2.402	0.224959	1.11656								-1.42162	0.398962	-0.606061	0.567374								-4.51232	1.48147	-0.881938	0.781452								0.252528	0.198829	-0.136129	0.393523
7.58547	2.38175	0.278779	1.15693								-1.41958	0.394394	-0.628155	0.565235								-4.53207	1.51221	-0.919179	0.770595								0.24196	0.196067	-0.158696	0.416258
7.53857	2.36156	0.307448	1.2165								-1.44196	0.389479	-0.628377	0.558069								-4.52815	1.53088	-0.980237	0.765515								0.237975	0.191834	-0.180851	0.445378
7.46225	2.34005	0.274983	1.27855								-1.47368	0.383036	-0.620714	0.551408								-4.52873	1.54333	-1.03464	0.762116								0.24266	0.190658	-0.208248	0.474731
7.38108	2.32254	0.187446	1.33717								-1.51571	0.37457	-0.621256	0.542876								-4.50834	1.57224	-1.0476	0.765103								0.240535	0.191282	-0.22876	0.497717
7.28841	2.32141	0.137259	1.38405								-1.56732	0.371326	-0.612354	0.530086								-4.45205	1.601	-1.05165	0.779608								0.235535	0.200482	-0.236131	0.51282
7.21598	2.31629	0.0843382	1.44743								-1.60139	0.360721	-0.609745	0.51825								-4.39906	1.63124	-1.06428	0.795356								0.247206	0.215858	-0.230057	0.525314
7.19799	2.3115	0.0370317	1.48135								-1.65331	0.350544	-0.603945	0.508241								-4.35306	1.6591	-1.04717	0.811559								0.262158	0.228941	-0.223954	0.544032
7.2071	2.30906	-0.0471734	1.50723								-1.69495	0.347364	-0.599875	0.50144								-4.3086	1.69202	-1.00924	0.825666								0.273932	0.236805	-0.215749	0.561982
7.20274	2.30568	-0.14485	1.53699								-1.73293	0.354934	-0.59288	0.493188								-4.25141	1.73421	-0.972841	0.846948								0.273422	0.238809	-0.188565	0.570182
7.25217	2.28838	-0.248369	1.57456								-1.75666	0.361273	-0.585829	0.492523								-4.20502	1.76644	-0.955695	0.869518								0.268997	0.235708	-0.148069	0.572575
7.31183	2.2698	-0.350771	1.59839								-1.77669	0.368534	-0.595107	0.499496								-4.1769	1.78785	-0.949101	0.884025								0.258079	0.2267	-0.105078	0.57728
7.31881	2.26646	-0.452688	1.60926								-1.8242	0.392071	-0.59451	0.509712								-4.13802	1.80375	-0.921359	0.903615								0.234515	0.209189	-0.0706708	0.59376
7.26339	2.26173	-0.573334	1.63459								-1.84458	0.410408	-0.602902	0.5272								-4.09719	1.81192	-0.917317	0.926547								0.212689	0.19203	-0.0377144	0.603794
7.19401	2.25113	-0.645217	1.64127								-1.85407	0.42443	-0.639425	0.54675								-4.07567	1.81199	-0.914052	0.950783								0.19041	0.179054	-0.00972574	0.613303
7.15907	2.22751	-0.663759	1.61625								-1.86371	0.437184	-0.691048	0.565876								-4.05373	1.78738	-0.903025	0.97448								0.177606	0.168932	0.000319325	0.625242
7.09503	2.20388	-0.606909	1.56815								-1.89201	0.466192	-0.736217	0.583419								-4.01703	1.74921	-0.895576	1.00336								0.170409	0.167782	-0.01299	0.643527
6.99202	2.17434	-0.547284	1.53931								-1.92649	0.502422	-0.759203	0.60102								-3.98348	1.71194	-0.873324	1.0433								0.169817	0.175756	-0.037204	0.659879
6.81375	2.14811	-0.453051	1.49028								-1.95252	0.538698	-0.782524	0.621018								-3.96414	1.65691	-0.868364	1.08419								0.17507	0.186255	-0.0607032	0.657529
6.66405	2.12882	-0.314829	1.4256								-2.00011	0.597493	-0.814091	0.634015								-3.93736	1.59991	-0.848788	1.12027								0.179919	0.192377	-0.0881617	0.647009
6.53814	2.12547	-0.196087	1.37377								-2.0606	0.660686	-0.830111	0.643077								-3.88364	1.5371	-0.835083	1.15394								0.191351	0.194617	-0.116978	0.633609
6.38003	2.15784	-0.0969601	1.34973								-2.11931	0.720254	-0.838598	0.647631								-3.83595	1.48129	-0.826651	1.18135								0.198463	0.198993	-0.143262	0.62291
6.1799	2.23191	-0.0699154	1.3398								-2.14815	0.736447	-0.874992	0.644945								-3.78655	1.43369	-0.803137	1.20471								0.207554	0.199376	-0.152404	0.597557
6.01982	2.32492	-0.0488207	1.32547								-2.16241	0.729389	-0.946998	0.634195								-3.72782	1.3862	-0.787818	1.22211								0.216435	0.197255	-0.151317	0.561125
6.03314	2.37637	-0.0695341	1.32941								-2.16032	0.705574	-1.0383	0.61929								-3.65345	1.34857	-0.756829	1.2351								0.225715	0.195269	-0.142657	0.525393
6.05077	2.41774	-0.113132	1.33967								-2.13861	0.665753	-1.10429	0.608248								-3.58431	1.31092	-0.721456	1.25341								0.232214	0.195258	-0.1279	0.501104
6.05885	2.45295	-0.127675	1.36883								-2.0972	0.628746	-1.15879	0.598524								-3.52998	1.27713	-0.666012	1.27693								0.227411	0.19346	-0.109841	0.482201
6.07994	2.47934	-0.158368	1.39975								-2.03202	0.587351	-1.21355	0.593116								-3.47352	1.25093	-0.59804	1.30142								0.235436	0.199405	-0.0889371	0.46327
6.15416	2.47718	-0.173774	1.41602								-1.98481	0.576115	-1.23612	0.588531								-3.44421	1.22472	-0.543112	1.3217								0.243745	0.209535	-0.080617	0.458187
6.24022	2.46629	-0.166554	1.41753								-1.96097	0.589569	-1.22339	0.583044								-3.42773	1.2027	-0.479847	1.3394								0.245561	0.215533	-0.0825907	0.46848
6.27879	2.48586	-0.0979521	1.38661								-1.94666	0.616916	-1.18782	0.575765								-3.42732	1.19299	-0.42066	1.35709								0.235641	0.211971	-0.0932053	0.487076
6.33053	2.52264	0.013694	1.33494								-1.94454	0.644706	-1.17125	0.571815								-3.42271	1.1948	-0.374374	1.3667								0.229466	0.206802	-0.0982197	0.498073
6.37014	2.57797	0.128641	1.24773								-1.97557	0.676526	-1.15605	0.566748								-3.42799	1.20221	-0.351145	1.36383								0.235634	0.203044	-0.091348	0.496279
6.40385	2.63795	0.324457	1.12106								-2.04309	0.727283	-1.11886	0.559535								-3.44261	1.20742	-0.337902	1.35528								0.222799	0.188547	-0.0802388	0.484909
6.37199	2.70073	0.544594	0.996818								-2.09667	0.765204	-1.09276	0.556907								-3.44797	1.21583	-0.30763	1.34984								0.213962	0.177585	-0.0595581	0.463369
6.28348	2.77507	0.758248	0.891298								-2.1257	0.786913	-1.07307	0.557313								-3.4532	1.22326	-0.283937	1.34603								0.223007	0.180081	-0.0330487	0.435796
6.18394	2.84438	0.963498	0.797034								-2.16102	0.805255	-1.06286	0.555834								-3.45479	1.22227	-0.274953	1.33707								0.243105	0.192422	-0.0139629	0.41068
6.07747	2.90248	1.12193	0.740775								-2.20892	0.839483	-1.04091	0.55148								-3.45542	1.21452	-0.263309	1.32874								0.260102	0.20526	-0.0101606	0.38753
6.00884	2.94032	1.25871	0.73314								-2.23862	0.868537	-1.01761	0.553486								-3.44619	1.20585	-0.242559	1.32228								0.268837	0.22087	-0.0252921	0.377136
5.96458	2.96066	1.32295	0.767709								-2.23257	0.868395	-1.02217	0.556124								-3.43905	1.19972	-0.228491	1.31967								0.278797	0.237366	-0.0419827	0.374956
5.99227	2.95866	1.41164	0.846936								-2.23042	0.876815	-1.02118	0.554223								-3.41039	1.19371	-0.237874	1.31818								0.276542	0.248612	-0.0580006	0.380492
6.03027	2.94288	1.51968	0.950274								-2.23359	0.888949	-1.03587	0.553377								-3.37467	1.19365	-0.246252	1.32262								0.252976	0.251909	-0.0745532	0.390867
5.99142	2.91556	1.59686	1.07721								-2.22524	0.894289	-1.04154	0.557792								-3.34097	1.19823	-0.224044	1.34033								0.221345	0.256142	-0.0802197	0.400597
5.89095	2.87467	1.71784	1.22826								-2.2093	0.889784	-1.03983	0.561934								-3.32912	1.20431	-0.200198	1.36402								0.187254	0.262853	-0.0786379	0.417711
5.69648	2.83844	1.88841	1.3897								-2.19971	0.890204	-1.03812	0.559327								-3.3413	1.20013	-0.186093	1.40071								0.160254	0.266788	-0.0676199	0.431662
5.45521	2.80484	2.05925	1.54257								-2.22638	0.912874	-1.01631	0.55871								-3.35977	1.19051	-0.177797	1.4458								0.148279	0.262177	-0.0655287	0.455505
5.17778	2.77719	2.19532	1.68049								-2.27661	0.93877	-0.999013	0.570936								-3.41473	1.18508	-0.161103	1.48979								0.146515	0.251148	-0.0806544	0.488121
4.95233	2.73348	2.30656	1.79662								-2.34314	0.975386	-0.966076	0.588344								-3.48589	1.17019	-0.143291	1.53212								0.165986	0.238727	-0.105063	0.520996
4.80238	2.67972	2.46079	1.89382								-2.42262	1.02202	-0.940153	0.606509								-3.56984	1.14322	-0.153662	1.56918								0.203647	0.231877	-0.130328	0.550726
4.74933	2.62877	2.59143	1.97743								-2.48527	1.06281	-0.926584	0.628334								-3.64375	1.11634	-0.161922	1.60401								0.248137	0.231023	-0.144627	0.565375
4.82951	2.56086	2.64067	1.99948								-2.53187	1.09189	-0.911464	0.651454								-3.69686	1.10987	-0.141602	1.62899								0.289839	0.239557	-0.168969	0.582556
4.97176	2.47949	2.69013	2.00543								-2.54805	1.10411	-0.907506	0.667902								-3.74111	1.11545	-0.0947002	1.64803								0.323245	0.251498	-0.191155	0.590976
5.16803	2.39212	2.73365	1.99097								-2.52862	1.11151	-0.894646	0.675699								-3.76747	1.12262	-0.0403092	1.66533								0.345499	0.266473	-0.196757	0.587019
5.3568	2.30721	2.77707	1.98772								-2.48445	1.10032	-0.881963	0.679406								-3.79207	1.13748	0.00832339	1.6739								0.342957	0.273802	-0.186514	0.579897
5.57475	2.217	2.77724	1.99529								-2.42411	1.0669	-0.870508	0.677786								-3.81108	1.16242	0.0624402	1.67808								0.320741	0.277074	-0.17075	0.568727
5.73602	2.12367	2.73635	1.99499								-2.38103	1.03064	-0.858831	0.668018								-3.84104	1.18702	0.111101	1.68025								0.295871	0.278337	-0.175303	0.57401
5.77555	2.03767	2.70898	2.05068								-2.35282	0.996842	-0.857355	0.652997								-3.87539	1.20208	0.128077	1.67342								0.268482	0.277117	-0.166009	0.57451
5.76765	1.96282	2.71079	2.13142								-2.33728	0.961558	-0.852157	0.640307								-3.90255	1.21188	0.118369	1.65575								0.241949	0.277021	-0.153634	0.577649
5.64299	1.89548	2.69266	2.24098								-2.33516	0.920695	-0.86965	0.618354								-3.94702	1.21495	0.0841438	1.63574								0.220061	0.275501	-0.155561	0.587344
5.45355	1.82809	2.64082	2.33035								-2.33313	0.88913	-0.881821	0.59019								-3.99569	1.21496	0.0400868	1.61847								0.203549	0.274478	-0.16464	0.597975
5.22013	1.76171	2.58953	2.38422								-2.32622	0.881473	-0.879356	0.562617								-4.03426	1.21291	-0.0133479	1.60154								0.187772	0.271339	-0.186253	0.621555
4.99426	1.69247	2.6004	2.43296								-2.29319	0.881646	-0.882976	0.528781								-4.06941	1.20877	-0.0787612	1.57771								0.167342	0.267868	-0.204241	0.64119
4.83112	1.60908	2.64155	2.44597								-2.24613	0.88232	-0.888917	0.49185								-4.11424	1.20995	-0.139569	1.5655								0.135268	0.265585	-0.231299	0.665387
4.66519	1.51624	2.6493	2.43348								-2.19824	0.889947	-0.908893	0.455958								-4.17043	1.20954	-0.197183	1.56819								0.094819	0.266439	-0.259706	0.692153
4.58462	1.42296	2.69114	2.38466								-2.15229	0.904454	-0.903094	0.432664								-4.20488	1.19962	-0.240997	1.57217								0.0546562	0.270352	-0.272823	0.715103
4.56994	1.336	2.76022	2.34777								-2.12974	0.925949	-0.902003	0.41173								-4.2212	1.18896	-0.278025	1.57596								0.0212588	0.277112	-0.28255	0.734636
4.50055	1.2566	2.81075	2.3368								-2.14772	0.952986	-0.924946	0.388052								-4.24833	1.17376	-0.309816	1.58174								0.000295894	0.282944	-0.282719	0.741733
4.40088	1.18531	2.79604	2.31824								-2.20681	0.985764	-0.934655	0.373012								-4.2589	1.15585	-0.324648	1.59913								-0.0134717	0.285601	-0.269736	0.739133
4.21971	1.12381	2.75319	2.31569								-2.28378	1.01899	-0.931514	0.363023								-4.25254	1.12883	-0.340102	1.60525								-0.0152137	0.283779	-0.243172	0.722605
3.99647	1.07123	2.68304	2.30856								-2.36006	1.03939	-0.898899	0.353843								-4.24592	1.10592	-0.353063	1.59363								-0.00956798	0.279073	-0.201252	0.682062
3.77532	1.03314	2.54761	2.29008								-2.44405	1.05285	-0.873268	0.347137								-4.24322	1.09281	-0.35919	1.57344								-0.00166667	0.27491	-0.158595	0.628045
3.50284	1.04931	2.36217	2.27235								-2.50541	1.05574	-0.86637	0.346566								-4.24625	1.07752	-0.355178	1.54681								0.0047506	0.268868	-0.119399	0.573275
3.27617	1.13051	2.17664	2.2514								-2.5254	1.03858	-0.83096	0.354912								-4.24095	1.07202	-0.335655	1.51844								-0.00152678	0.268928	-0.0806871	0.520743
3.13311	1.22455	1.98951	2.21963								-2.5101	1.01638	-0.789817	0.362133								-4.24273	1.06756	-0.325845	1.47603								-0.0191736	0.281388	-0.0544555	0.480836
3.12883	1.22923	1.79129	2.15967								-2.48337	0.999721	-0.742724	0.374386								-4.25005	1.06999	-0.327248	1.44031								-0.0347812	0.299216	-0.0462183	0.457419
3.23503	1.22838	1.64486	2.1153								-2.48836	1.01693	-0.714843	0.393477								-4.25726	1.07239	-0.339014	1.41227								-0.0547204	0.325984	-0.0630102	0.45992
3.33671	1.23626	1.56203	2.08458								-2.49408	1.04736	-0.690409	0.415714								-4.27296	1.07266	-0.354144	1.39129								-0.0826981	0.361958	-0.0957839	0.479535
3.4532	1.20311	1.53315	2.02704								-2.5196	1.08346	-0.648453	0.429679								-4.28051	1.07859	-0.381353	1.37766								-0.112942	0.405303	-0.1299	0.505444
3.62776	1.12059	1.50977	1.96453								-2.55735	1.12034	-0.632274	0.434086								-4.27628	1.07574	-0.43562	1.35418								-0.140928	0.450387	-0.170277	0.53131
3.75647	1.06219	1.47492	1.92227								-2.60119	1.14236	-0.621679	0.43935								-4.26908	1.08244	-0.484469	1.33182								-0.158256	0.480114	-0.201985	0.539988
3.81768	1.05152	1.43834	1.88065								-2.63144	1.14482	-0.628295	0.442081								-4.24255	1.08458	-0.50707	1.30321								-0.178212	0.505574	-0.230614	0.541064
3.87761	1.03336	1.37343	1.81293								-2.59438	1.10549	-0.647983	0.442462								-4.19577	1.08296	-0.505684	1.27136								-0.192198	0.521488	-0.248202	0.537652
3.93808	1.02485	1.23499	1.71986								-2.54441	1.0597	-0.677298	0.438549								-4.14235	1.08561	-0.513168	1.23449								-0.186708	0.516356	-0.252369	0.531997
4.06813	0.999204	1.06118	1.62149								-2.48337	1.00882	-0.709739	0.441411								-4.11252	1.08083	-0.515339	1.1958								-0.170446	0.497038	-0.257919	0.525299
4.18334	0.980487	0.888206	1.50741								-2.41414	0.958229	-0.731052	0.45489								-4.11229	1.08206	-0.492781	1.17039								-0.146568	0.471231	-0.270758	0.53019
4.32117	0.971934	0.787247	1.38134								-2.35352	0.9288	-0.773327	0.47496								-4.11034	1.07823	-0.474213	1.15454								-0.125773	0.452432	-0.289535	0.544032
4.48319	0.971536	0.714749	1.28359								-2.32229	0.922593	-0.817108	0.500739								-4.14517	1.08021	-0.475057	1.14742								-0.106803	0.432125	-0.30045	0.546732
4.58156	0.98013	0.649403	1.20403								-2.33858	0.926206	-0.846792	0.51925								-4.19679	1.09267	-0.487082	1.14384								-0.0993315	0.416624	-0.305019	0.531968
4.67752	0.995154	0.65261	1.15249								-2.34991	0.92473	-0.870141	0.526966								-4.24246	1.10555	-0.492314	1.14826								-0.112101	0.418878	-0.309454	0.506171
4.77322	1.02746	0.679153	1.13024								-2.36653	0.930916	-0.897255	0.528987								-4.26319	1.13209	-0.499488	1.15643								-0.141179	0.435707	-0.318386	0.487407
4.8894	1.07654	0.728837	1.12945								-2.41475	0.951441	-0.942916	0.52215								-4.25606	1.16128	-0.524659	1.16236								-0.182936	0.458758	-0.315986	0.458865
4.99988	1.13559	0.74635	1.12112								-2.46398	0.963832	-0.971246	0.505147								-4.25487	1.18785	-0.544394	1.16746								-0.227098	0.483243	-0.308703	0.433428
5.09598	1.2112	0.766559	1.11657								-2.48073	0.94411	-1.00393	0.486855								-4.22651	1.21137	-0.549854	1.16801								-0.265159	0.513338	-0.302612	0.426862
5.21973	1.29265	0.765168	1.13057								-2.47491	0.910662	-1.04113	0.486136								-4.2046	1.2239	-0.550658	1.17203								-0.28676	0.537922	-0.311437	0.440387
5.36399	1.35859	0.728031	1.13543								-2.46922	0.876381	-1.0763	0.497979								-4.20475	1.23253	-0.535339	1.17696								-0.301816	0.556019	-0.330498	0.465228
5.47332	1.40836	0.686459	1.13344								-2.44989	0.840085	-1.1109	0.511599								-4.21557	1.23028	-0.504614	1.18153								-0.302198	0.566864	-0.340927	0.474653
5.56134	1.43011	0.621188	1.11005								-2.39071	0.792218	-1.11884	0.532679								-4.23998	1.22522	-0.463006	1.18925								-0.28594	0.576536	-0.35001	0.478759
5.68142	1.40905	0.563851	1.09161								-2.30147	0.743164	-1.13591	0.551735								-4.26849	1.2281	-0.419086	1.20189								-0.268435	0.590112	-0.360687	0.475042
5.80478	1.37213	0.518427	1.07016								-2.22541	0.715008	-1.13902	0.567516								-4.30309	1.22636	-0.370207	1.21991								-0.260426	0.602025	-0.371876	0.452146
5.90712	1.32199	0.518497	1.04625								-2.15684	0.697159	-1.13822	0.570699								-4.31293	1.23294	-0.320243	1.23709								-0.259285	0.612243	-0.374797	0.422406
5.97643	1.28409	0.573521	1.0346								-2.10357	0.688441	-1.13911	0.565142								-4.28461	1.24451	-0.28981	1.25176								-0.256112	0.622233	-0.369982	0.389795
6.00685	1.25817	0.633643	1.02037								-2.05903	0.68543	-1.12788	0.560985								-4.26567	1.25761	-0.269207	1.26165								-0.264809	0.635465	-0.355907	0.359326
5.99945	1.2587	0.736592	1.02526								-2.04411	0.683027	-1.12835	0.549017								-4.24842	1.26768	-0.227814	1.2724								-0.286801	0.647256	-0.338547	0.331528
5.91768	1.30989	0.873826	1.02425								-2.07701	0.688593	-1.12019	0.534811								-4.21892	1.26875	-0.179644	1.28551								-0.306466	0.649794	-0.317435	0.304461
5.87943	1.34933	0.981298	1.00353								-2.1167	0.695359	-1.11079	0.524478								-4.19924	1.27549	-0.130107	1.30183								-0.310888	0.642342	-0.308763	0.300146
5.94918	1.41708	1.0885	0.98298								-2.15733	0.701984	-1.09359	0.521313								-4.20477	1.28577	-0.0713469	1.32504								-0.30884	0.629914	-0.302484	0.302081
6.07647	1.54468	1.18301	0.976395								-2.19752	0.707809	-1.06652	0.5249								-4.23352	1.2944	-0.000957137	1.35746								-0.299031	0.606628	-0.301369	0.30998
6.31556	1.71817	1.30409	1.00269								-2.22243	0.70036	-1.05341	0.525494								-4.23106	1.30679	0.0664779	1.39828								-0.276992	0.579138	-0.316629	0.334153
6.62611	1.92018	1.40693	1.03273								-2.22031	0.687175	-1.03983	0.524571								-4.21231	1.31938	0.11164	1.43445								-0.241115	0.553051	-0.338963	0.371106
6.99797	2.1575	1.43271	1.06916								-2.19918	0.672189	-1.01948	0.52485								-4.20372	1.3345	0.149735	1.46713								-0.199177	0.529728	-0.355561	0.418316
7.3325	2.43342	1.47	1.1333								-2.18777	0.663311	-0.995737	0.527189								-4.17832	1.36474	0.169463	1.4986								-0.167816	0.51448	-0.342147	0.453561
7.57791	2.67422	1.48704	1.18628								-2.19396	0.662591	-0.971149	0.533881								-4.13455	1.39504	0.172976	1.52643								-0.139832	0.502932	-0.310329	0.484795
7.77826	2.85655	1.47509	1.19006								-2.20658	0.660707	-0.95525	0.538597								-4.08413	1.42584	0.181484	1.54893								-0.117268	0.496916	-0.256794	0.507042
7.87228	2.97983	1.45377	1.17552								-2.26893	0.678055	-0.932894	0.547417								-4.05191	1.45334	0.206007	1.56931								-0.102158	0.491165	-0.202069	0.526717
7.86865	3.05181	1.45356	1.16058								-2.34814	0.713219	-0.897318	0.562381								-4.03256	1.48513	0.24129	1.59457								-0.0937487	0.478132	-0.151489	0.544303
7.80874	3.0783	1.55282	1.14435								-2.41866	0.757808	-0.872895	0.580254								-4.0068	1.52677	0.280079	1.61926								-0.0867143	0.463859	-0.113143	0.556029
7.71483	3.07662	1.6803	1.12196								-2.46942	0.795975	-0.849646	0.5878								-3.98494	1.55158	0.330613	1.64619								-0.0736051	0.450355	-0.100689	0.562328
7.56524	3.06036	1.80753	1.09582								-2.49737	0.81957	-0.8239	0.590909								-3.95824	1.56605	0.373938	1.67163								-0.0623947	0.441532	-0.108567	0.560939
7.41379	3.0266	1.95692	1.09494								-2.49379	0.832562	-0.793841	0.605428								-3.9379	1.57663	0.406274	1.69649								-0.0510243	0.433295	-0.143608	0.563945
7.28299	2.9902	2.09491	1.0913								-2.42404	0.815857	-0.761916	0.626708								-3.93809	1.59239	0.413725	1.71804								-0.0270866	0.414552	-0.163066	0.557297
7.16497	2.96305	2.16118	1.05964								-2.3535	0.794157	-0.735297	0.6424								-3.95509	1.60551	0.401749	1.73973								-0.000126817	0.39431	-0.164653	0.540599
7.06714	2.92078	2.13744	1.01362								-2.29494	0.772926	-0.693108	0.661281								-3.99295	1.60506	0.381655	1.7586								0.014934	0.377272	-0.166567	0.530454
7.00051	2.88173	2.0812	0.97319								-2.23565	0.754286	-0.669965	0.684433								-4.05757	1.60513	0.348365	1.76509								0.0209679	0.355376	-0.157724	0.528202
7.03345	2.85317	2.02029	0.95524								-2.1927	0.746836	-0.675844	0.709607								-4.16377	1.61579	0.331771	1.76876								0.0221542	0.329096	-0.142088	0.531992
7.05477	2.85061	1.94205	0.939231								-2.17891	0.746614	-0.685121	0.734837								-4.27871	1.63857	0.308892	1.76483								0.0127135	0.30841	-0.111191	0.530652
7.02949	2.85993	1.85407	0.928853								-2.20506	0.759528	-0.696245	0.753138								-4.3729	1.65738	0.299527	1.75274								-0.0208965	0.304971	-0.0909813	0.531082
7.03405	2.86793	1.808	0.929601								-2.22012	0.77758	-0.712289	0.762198								-4.44706	1.67757	0.295496	1.72709								-0.0688036	0.318372	-0.0873492	0.535472
7.0681	2.89955	1.81457	0.952494								-2.22799	0.790476	-0.75216	0.771927								-4.49905	1.70535	0.285188	1.69944								-0.112366	0.335708	-0.0816695	0.531903
7.0766	2.89902	1.82575	0.995297								-2.25495	0.801299	-0.783063	0.777836								-4.52	1.73607	0.29149	1.67988								-0.149627	0.358406	-0.0806344	0.523804
6.95557	2.88989	1.86667	1.04521								-2.2516	0.800582	-0.791024	0.7788								-4.51218	1.76753	0.281345	1.65868								-0.18203	0.386619	-0.0858368	0.514406
6.81427	2.88217	1.93998	1.115								-2.23962	0.794404	-0.799877	0.768447								-4.49385	1.79342	0.269334	1.64086								-0.202598	0.406265	-0.101882	0.505983
6.69382	2.87001	2.01789	1.19226								-2.22181	0.786545	-0.820583	0.758737								-4.48932	1.82248	0.247115	1.63381								-0.202371	0.413586	-0.123875	0.506538
6.54455	2.8704	2.11325	1.26692								-2.21697	0.776499	-0.865425	0.75191								-4.48105	1.85203	0.219932	1.63519								-0.191214	0.413099	-0.140948	0.5098
6.34796	2.87611	2.17483	1.34666								-2.21535	0.764088	-0.905583	0.737788								-4.46905	1.8829	0.206695	1.63861								-0.172332	0.405052	-0.157566	0.508386
6.12135	2.91733	2.26139	1.43554								-2.1974	0.74862	-0.94118	0.720467								-4.47524	1.91973	0.182895	1.63189								-0.157653	0.398526	-0.18251	0.506391
5.97795	2.96084	2.33214	1.52265								-2.20747	0.740487	-0.973839	0.690838								-4.47873	1.95668	0.170974	1.6243								-0.13831	0.382872	-0.204262	0.502212
5.89634	2.99813	2.36682	1.59639								-2.19699	0.73695	-1.01184	0.665643								-4.48147	2.0004	0.16727	1.61779								-0.116007	0.367875	-0.225801	0.509048
5.86072	3.02887	2.39773	1.65601								-2.17433	0.734775	-1.03911	0.636912								-4.4538	2.04112	0.168654	1.59913								-0.10114	0.362233	-0.245524	0.510377
5.8635	3.03429	2.39062	1.70422								-2.14678	0.735566	-1.03574	0.597475								-4.43107	2.07464	0.180611	1.57771								-0.0827083	0.357125	-0.273139	0.51116
5.90312	3.02904	2.38723	1.72005								-2.09974	0.743927	-1.02998	0.556549								-4.42247	2.10548	0.174054	1.55556								-0.0741689	0.358946	-0.308189	0.524898
6.03685	3.00905	2.33652	1.71059								-2.05912	0.749874	-1.03651	0.518183								-4.39542	2.12497	0.16654	1.54157								-0.0626467	0.354108	-0.334502	0.538686
6.17146	2.97848	2.2729	1.70814								-2.01617	0.753308	-1.07132	0.492363								-4.36882	2.1319	0.157109	1.5224								-0.0563376	0.354885	-0.367873	0.563736
6.20854	2.91769	2.19799	1.69414								-2.02371	0.749303	-1.09676	0.472497								-4.34558	2.12719	0.149883	1.49553								-0.0651666	0.363627	-0.401921	0.585458
6.19827	2.85575	2.11392	1.67392								-2.06643	0.738742	-1.11815	0.454548								-4.34483	2.12696	0.149836	1.46514								-0.0781526	0.364566	-0.42473	0.609356
6.18777	2.79594	2.08054	1.64463								-2.11012	0.733876	-1.14849	0.450597								-4.3329	2.1378	0.157096	1.42553								-0.0970297	0.361996	-0.441631	0.639615
6.13553	2.72415	2.08356	1.62354								-2.17122	0.741937	-1.17279	0.454269								-4.30466	2.1521	0.185795	1.37821								-0.113549	0.361768	-0.460925	0.671168
6.00692	2.6646	2.10908	1.60936								-2.22594	0.762184	-1.17944	0.458346								-4.30023	2.17474	0.226775	1.32765								-0.130515	0.367379	-0.483883	0.708861
5.86756	2.64075	2.13621	1.56057								-2.26889	0.788564	-1.14341	0.457582								-4.29672	2.20504	0.262818	1.27996								-0.149495	0.377389	-0.495616	0.737703
5.83214	2.65912	2.22317	1.51315								-2.261	0.816845	-1.10654	0.446901								-4.27756	2.23446	0.290388	1.23508								-0.155913	0.37753	-0.496015	0.760432
5.87501	2.65789	2.36918	1.47932								-2.19426	0.853795	-1.07507	0.43356								-4.24405	2.26331	0.307016	1.20028								-0.151714	0.372676	-0.50601	0.786167
5.93194	2.6672	2.47605	1.44574								-2.12188	0.891674	-1.03442	0.418051								-4.23445	2.28375	0.306675	1.17305								-0.141009	0.368301	-0.510719	0.799701
6.00131	2.70315	2.55188	1.40381								-2.05975	0.917606	-0.980187	0.40122								-4.24674	2.29748	0.293555	1.15217								-0.1292	0.361621	-0.499529	0.803447
6.11319	2.72734	2.58374	1.33474								-1.99917	0.942752	-0.921392	0.392361								-4.24396	2.30735	0.266548	1.13082								-0.118694	0.351051	-0.482047	0.805727
6.2724	2.73783	2.57406	1.26858								-1.94773	0.962404	-0.891717	0.396285								-4.24182	2.32143	0.245262	1.11739								-0.110198	0.335608	-0.46023	0.806844
6.42002	2.75513	2.49394	1.19514								-1.90127	0.980987	-0.857175	0.407918								-4.26165	2.34704	0.225376	1.11244								-0.110964	0.328914	-0.450796	0.815559
6.49432	2.80063	2.30077	1.12261								-1.89956	0.995173	-0.809457	0.432011								-4.30262	2.36756	0.202763	1.10569								-0.12007	0.33125	-0.444173	0.81894
6.49971	2.84248	2.03765	1.06913								-1.92209	1.00591	-0.77192	0.454265								-4.31665	2.39081	0.185886	1.10208								-0.131728	0.333158	-0.440717	0.825154
6.53513	2.85249	1.72995	1.05865								-1.92233	1.02551	-0.759992	0.463307								-4.3111	2.41245	0.177145	1.09841								-0.131212	0.32934	-0.434394	0.82814
6.52142	2.85779	1.4944	1.09738								-1.91551	1.0401	-0.772145	0.451119								-4.29281	2.43787	0.175562	1.0972								-0.124185	0.327776	-0.42919	0.825748
6.4335	2.84603	1.28283	1.14788								-1.89035	1.05928	-0.772512	0.422322								-4.28074	2.45259	0.184413	1.09041								-0.107244	0.328286	-0.434796	0.821238
6.2723	2.80798	1.07537	1.21741								-1.89924	1.07585	-0.789262	0.388366								-4.26825	2.44915	0.215992	1.07827								-0.0780416	0.324536	-0.427028	0.802575
6.10761	2.75976	0.992607	1.25884								-1.91376	1.08819	-0.822908	0.354996								-4.25278	2.44156	0.261851	1.07334								-0.048358	0.317439	-0.412223	0.783844
5.92772	2.72471	1.02729	1.2562								-1.90634	1.10686	-0.856124	0.32871								-4.25468	2.43036	0.317404	1.06722								-0.028457	0.314563	-0.39558	0.761795
5.64524	2.71644	1.10714	1.2606								-1.9412	1.11288	-0.879452	0.303514								-4.24803	2.42346	0.365615	1.06157								-0.0240777	0.314468	-0.382993	0.742472
5.38087	2.72963	1.13413	1.26876								-1.99856	1.11041	-0.886676	0.280428								-4.27307	2.40026	0.419002	1.056								-0.0293216	0.314084	-0.364094	0.725737
5.15984	2.77206	1.191	1.24698								-2.08727	1.09082	-0.901097	0.262296								-4.29472	2.3821	0.455605	1.05195								-0.0390932	0.309498	-0.344641	0.717402
4.99606	2.80858	1.29546	1.19276								-2.1661	1.06714	-0.910974	0.253836								-4.29551	2.37447	0.464902	1.04851								-0.0539799	0.304445	-0.33311	0.719053
4.82559	2.84089	1.31066	1.15873								-2.24292	1.04388	-0.926396	0.243223								-4.28681	2.37107	0.471387	1.03629								-0.0656484	0.298208	-0.316696	0.723327
4.76878	2.80574	1.31557	1.14963								-2.33333	1.02225	-0.944944	0.234653								-4.28451	2.37155	0.467035	1.02009								-0.0608998	0.282305	-0.304646	0.740188
4.84428	2.71694	1.34049	1.12378								-2.39007	1.02073	-0.960122	0.235676								-4.32005	2.36808	0.461689	0.999426								-0.0485342	0.270161	-0.297266	0.759308
4.92097	2.61189	1.36744	1.12275								-2.45904	1.02416	-0.975176	0.24409								-4.33611	2.37749	0.442456	0.97604								-0.0270317	0.261862	-0.293846	0.768109
4.93306	2.51441	1.42035	1.1608								-2.54711	1.03224	-0.987481	0.256719								-4.34875	2.38611	0.422522	0.952061								-0.00766873	0.260726	-0.279698	0.759193
4.89002	2.4442	1.4942	1.2198								-2.62716	1.04815	-0.997613	0.267497								-4.39496	2.38747	0.406238	0.928097								0.00565036	0.262015	-0.264533	0.742636
4.93046	2.34382	1.63249	1.28327								-2.68089	1.06412	-0.996319	0.27569								-4.45354	2.37915	0.378893	0.907201								0.0162507	0.26463	-0.257465	0.722415
4.91195	2.29688	1.73857	1.33799								-2.72957	1.07025	-0.995176	0.274942								-4.49846	2.35702	0.353065	0.888247								0.0151639	0.270431	-0.242039	0.689798
4.87122	2.29465	1.81113	1.40443								-2.7672	1.071	-1.00442	0.259183								-4.52174	2.32714	0.320642	0.874271								0.0047868	0.27204	-0.231144	0.661528
4.8709	2.29572	1.91107	1.47175								-2.75147	1.0679	-1.02482	0.238023								-4.54391	2.28709	0.285533	0.86521								-0.0144743	0.27174	-0.232934	0.651828
4.97876	2.2611	1.93464	1.519								-2.67994	1.06805	-1.05794	0.218257								-4.57653	2.23787	0.260576	0.856955								-0.0330957	0.268927	-0.241115	0.656001
5.18199	2.22164	1.86994	1.54095								-2.62333	1.07134	-1.09565	0.196402								-4.58067	2.19907	0.240423	0.845617								-0.0469253	0.265603	-0.245604	0.663295
5.31219	2.23545	1.73664	1.54902								-2.58679	1.07843	-1.1254	0.181252								-4.56952	2.17302	0.222304	0.831724								-0.0639925	0.264113	-0.251875	0.669333
5.43058	2.24787	1.57029	1.54779								-2.53683	1.10115	-1.13882	0.175415								-4.58097	2.15144	0.203542	0.821461								-0.0810122	0.265213	-0.267267	0.677522
5.51486	2.25868	1.39757	1.51637								-2.49515	1.12223	-1.14076	0.182734								-4.60099	2.13905	0.201692	0.814379								-0.0803093	0.268177	-0.274853	0.68237
5.56633	2.28409	1.24519	1.47206								-2.50141	1.13971	-1.13376	0.190171								-4.654	2.13019	0.208028	0.808219								-0.0679363	0.272851	-0.268214	0.67401
5.49978	2.33011	1.16869	1.43497								-2.54422	1.16151	-1.09524	0.195554								-4.7064	2.1323	0.195661	0.80072								-0.0524846	0.281859	-0.267073	0.66397
5.35594	2.38195	1.10783	1.40442								-2.56872	1.19323	-1.03842	0.210345								-4.77187	2.12777	0.182013	0.793513								-0.0342269	0.292871	-0.26755	0.657221
5.20039	2.43741	1.08756	1.38241								-2.59922	1.21928	-1.00819	0.220715								-4.85441	2.11396	0.174911	0.787995								-0.00419474	0.294416	-0.259322	0.653192
5.07032	2.50385	1.13278	1.37713								-2.63957	1.227	-0.997379	0.211057								-4.91656	2.11303	0.165386	0.780213								0.0302515	0.288661	-0.245259	0.655767
4.94244	2.59866	1.21111	1.39652								-2.70453	1.23115	-0.991785	0.197923								-4.95863	2.11591	0.140827	0.767043								0.0490822	0.284145	-0.230394	0.657639
4.78513	2.71367	1.21789	1.41577								-2.76131	1.23271	-0.980033	0.192848								-4.93268	2.12863	0.109991	0.747585								0.0585312	0.282456	-0.221913	0.665589
4.70683	2.75151	1.15781	1.43461								-2.79828	1.22359	-0.985344	0.183725								-4.89564	2.13549	0.0845631	0.723364								0.0635091	0.281541	-0.209424	0.677255
4.64922	2.7472	1.1342	1.45258								-2.82692	1.20451	-1.01193	0.182304								-4.8628	2.14278	0.0468794	0.701782								0.0609975	0.284725	-0.199514	0.684265
4.62546	2.70372	1.07663	1.47271								-2.84081	1.19065	-1.01544	0.206097								-4.81665	2.15678	-0.00574495	0.680549								0.0478435	0.296811	-0.1927	0.684058
4.58396	2.67262	0.961612	1.49217								-2.86677	1.18978	-1.00859	0.246728								-4.7791	2.14862	-0.0685052	0.66419								0.0408543	0.30745	-0.190025	0.673797
4.5451	2.60944	0.813981	1.51448								-2.87506	1.18783	-1.00278	0.283767								-4.76357	2.13061	-0.133732	0.649517								0.0413357	0.318876	-0.196212	0.667746
4.57119	2.48622	0.762505	1.51875								-2.87679	1.18171	-1.01713	0.319327								-4.78974	2.10055	-0.193191	0.643923								0.0520637	0.320738	-0.199844	0.657853
4.58294	2.37353	0.790952	1.51921								-2.89568	1.18144	-1.04858	0.354718								-4.82858	2.07311	-0.246443	0.648238								0.0684594	0.316764	-0.202266	0.642615
4.59234	2.26791	0.838351	1.52446								-2.93846	1.18637	-1.06945	0.387273								-4.85744	2.04691	-0.296642	0.651304								0.0894897	0.308564	-0.20669	0.634258
4.58711	2.18383	0.916176	1.5325								-2.98097	1.19023	-1.09705	0.414641								-4.8921	2.0193	-0.344212	0.655997								0.114729	0.294322	-0.224732	0.63834
4.57005	2.10671	0.989148	1.54763								-2.99715	1.19263	-1.12024	0.432852								-4.89081	2.0152	-0.386403	0.656932								0.122151	0.284158	-0.248734	0.654492
4.54565	2.05306	1.06837	1.55773								-3.02331	1.1997	-1.12359	0.452								-4.85393	2.01098	-0.426294	0.658665								0.121765	0.268265	-0.270899	0.665617
4.47928	2.0267	1.04238	1.5427								-3.0475	1.21845	-1.08984	0.467331								-4.81151	2.00695	-0.476263	0.657246								0.10732	0.256014	-0.302248	0.688577
4.40958	2.01427	0.944951	1.49781								-3.06897	1.23698	-1.03249	0.478679								-4.7353	2.0059	-0.533245	0.653864								0.0881696	0.246999	-0.344447	0.720528
4.34348	2.01583	0.827489	1.44285								-3.08619	1.25381	-0.970941	0.486595								-4.64021	1.99852	-0.587124	0.654029								0.0771754	0.233438	-0.391867	0.753765
4.31631	2.00628	0.699255	1.39422								-3.1039	1.26685	-0.901222	0.495494								-4.52875	1.98589	-0.631615	0.657242								0.068302	0.2208	-0.434111	0.781652
4.34023	1.97033	0.627903	1.34969								-3.13921	1.27601	-0.846177	0.508067								-4.4754	1.95592	-0.668477	0.667495								0.0724059	0.208408	-0.476575	0.797515
4.38453	1.91869	0.601977	1.31526								-3.17334	1.28027	-0.817232	0.517586								-4.46162	1.93299	-0.703683	0.681469								0.0831049	0.203555	-0.52042	0.812795
4.41922	1.88221	0.642629	1.32423								-3.19018	1.26896	-0.826176	0.521614								-4.45078	1.91865	-0.733447	0.692922								0.0998336	0.203544	-0.563449	0.815132
4.46595	1.84617	0.676729	1.36548								-3.19129	1.25638	-0.846564	0.521543								-4.47582	1.90316	-0.759234	0.704495								0.115998	0.206659	-0.596377	0.804098
4.54578	1.80609	0.667001	1.41696								-3.18836	1.24995	-0.874171	0.522002								-4.51532	1.90063	-0.77679	0.71564								0.115439	0.215813	-0.612941	0.780955
4.59146	1.78179	0.66482	1.47307								-3.19093	1.25281	-0.905487	0.522013								-4.55976	1.912	-0.803027	0.727967								0.108133	0.22763	-0.615059	0.756414
4.57708	1.75645	0.663384	1.53691								-3.20684	1.26662	-0.925847	0.514733								-4.56761	1.92687	-0.837011	0.736865								0.096419	0.238994	-0.607324	0.740387
4.51739	1.71926	0.643097	1.60991								-3.20512	1.2894	-0.93931	0.503503								-4.5506	1.9351	-0.862689	0.73422								0.0805518	0.252445	-0.595539	0.725561
4.49852	1.67979	0.636745	1.65813								-3.23785	1.31927	-0.93859	0.49925								-4.52689	1.93817	-0.890595	0.731937								0.0612918	0.268847	-0.574926	0.71843
4.48443	1.6459	0.692399	1.68786								-3.2744	1.34447	-0.933358	0.498686								-4.49127	1.94243	-0.915538	0.728147								0.0457148	0.288844	-0.55636	0.724067
4.46388	1.61946	0.801894	1.7078								-3.30249	1.36962	-0.926459	0.504236								-4.4742	1.9413	-0.940306	0.711728								0.0428201	0.302227	-0.552323	0.738783
4.42859	1.57268	0.936939	1.72545								-3.31688	1.39291	-0.922569	0.517202								-4.45527	1.93036	-0.957973	0.684879								0.045206	0.308902	-0.561322	0.752455
4.4176	1.52631	0.995365	1.73316								-3.29643	1.39948	-0.918668	0.542945								-4.42578	1.92782	-0.970547	0.646689								0.0498382	0.313458	-0.567721	0.758719
4.47291	1.50423	1.00572	1.72379								-3.29475	1.39284	-0.910461	0.569406								-4.40124	1.93342	-0.989721	0.618677								0.0610636	0.311789	-0.569536	0.763774
4.50469	1.48996	1.00249	1.72009								-3.27167	1.37313	-0.899083	0.589685								-4.38822	1.94183	-0.993325	0.596672								0.0771262	0.306958	-0.558604	0.748644
4.49701	1.47698	0.934769	1.7252								-3.2447	1.35813	-0.881804	0.607175								-4.37904	1.94105	-0.991534	0.571937								0.0875678	0.30022	-0.539164	0.722668
4.4285	1.46171	0.856652	1.74812								-3.2243	1.34494	-0.862408	0.612322								-4.34479	1.93756	-0.992906	0.561222								0.092248	0.294803	-0.514524	0.703182
4.42311	1.47416	0.742652	1.78154								-3.22574	1.3343	-0.843405	0.60531								-4.32946	1.94065	-0.981048	0.562637								0.092693	0.286649	-0.479939	0.683515
4.46608	1.5048	0.716761	1.82232								-3.25604	1.33409	-0.833578	0.58978								-4.35554	1.92721	-0.962488	0.577856								0.09267	0.276928	-0.452288	0.664019
4.52485	1.52777	0.748314	1.88139								-3.27563	1.33698	-0.82799	0.573431								-4.3976	1.90696	-0.933893	0.592073								0.082582	0.274338	-0.428148	0.648714
4.59517	1.54271	0.744016	1.95485								-3.30969	1.34212	-0.826654	0.559119								-4.43762	1.89227	-0.919366	0.604155								0.072535	0.271972	-0.427261	0.664129
4.6549	1.5535	0.80949	2.03942								-3.36431	1.34953	-0.835489	0.54028								-4.47173	1.89356	-0.92227	0.624104								0.0692658	0.27096	-0.436891	0.687249
4.73936	1.56313	0.883906	2.12969								-3.42527	1.3564	-0.848245	0.526843								-4.52232	1.90346	-0.922943	0.639646								0.0684342	0.269605	-0.438419	0.694369
4.76158	1.57455	1.00567	2.24054								-3.49071	1.36582	-0.868672	0.515347								-4.56383	1.9069	-0.939116	0.650866								0.0767086	0.270785	-0.448342	0.712062
4.67891	1.56863	1.09403	2.35301								-3.5529	1.37564	-0.88303	0.502209								-4.58479	1.92454	-0.957456	0.654913								0.0876739	0.27318	-0.463846	0.738029
4.49805	1.54116	1.14604	2.44617								-3.61315	1.38717	-0.899631	0.492619								-4.60038	1.93276	-0.994141	0.648935								0.108467	0.271066	-0.478819	0.751941
4.30949	1.51037	1.23621	2.51014								-3.65692	1.39513	-0.915747	0.479258								-4.6162	1.92139	-1.02772	0.633327								0.125322	0.268099	-0.481401	0.743797
4.16032	1.49156	1.28067	2.5399								-3.70593	1.40724	-0.924317	0.465573								-4.63408	1.89939	-1.04692	0.609687								0.140401	0.262456	-0.476669	0.721673
4.00449	1.48661	1.30367	2.54883								-3.73314	1.4204	-0.938315	0.449005								-4.64771	1.87339	-1.07847	0.586421								0.156076	0.256457	-0.485012	0.709747
3.83986	1.47489	1.26826	2.52858								-3.72339	1.42552	-0.955626	0.432215								-4.66355	1.84594	-1.11179	0.562012								0.153583	0.24926	-0.491491	0.687093
3.77117	1.4511	1.20981	2.48993								-3.69074	1.4313	-0.97835	0.420499								-4.6651	1.81924	-1.1528	0.538003								0.140575	0.242586	-0.479701	0.65061
3.74593	1.42394	1.15066	2.43806								-3.64526	1.44449	-0.994086	0.411658								-4.65939	1.80908	-1.17484	0.521036								0.125914	0.237098	-0.465559	0.62561
3.71166	1.4038	1.03745	2.38629								-3.61273	1.45864	-1.02061	0.406033								-4.65656	1.80817	-1.193	0.510476								0.110343	0.232119	-0.452454	0.605614
3.66843	1.39707	0.884532	2.34145								-3.53425	1.4668	-1.05757	0.402946								-4.66835	1.80732	-1.22081	0.508085								0.0863426	0.228462	-0.440043	0.594548
3.61401	1.40212	0.70983	2.27127								-3.43995	1.47324	-1.08254	0.402374								-4.6864	1.80332	-1.23765	0.505239								0.0592493	0.227817	-0.42236	0.578976
3.60061	1.427	0.560888	2.18449								-3.35253	1.48296	-1.09329	0.402868								-4.69467	1.81138	-1.24727	0.500578								0.0506167	0.225971	-0.412396	0.564321
3.5421	1.46325	0.454452	2.11284								-3.27412	1.4924	-1.08909	0.399027								-4.72474	1.82067	-1.25354	0.50155								0.0521475	0.222324	-0.422018	0.55928
3.52214	1.52327	0.380205	2.08485								-3.22122	1.49484	-1.09398	0.380113								-4.76071	1.81787	-1.26208	0.500827								0.0488053	0.221032	-0.437636	0.550847
3.50143	1.61843	0.374637	2.08521								-3.15139	1.49758	-1.08472	0.367435								-4.78908	1.81123	-1.26983	0.509738								0.0498029	0.223741	-0.458596	0.543247
3.49799	1.74852	0.463507	2.08336								-3.09092	1.49423	-1.06671	0.354523								-4.79307	1.80007	-1.25676	0.521114								0.0595479	0.229116	-0.485478	0.542727
3.57866	1.89653	0.595964	2.12509								-3.06027	1.48625	-1.04764	0.331185								-4.79498	1.78614	-1.23867	0.538934								0.0676584	0.235365	-0.512515	0.549074
3.6658	2.05169	0.671579	2.17559								-3.03685	1.47951	-1.02278	0.305793								-4.82415	1.75983	-1.22246	0.562245								0.0650438	0.245277	-0.516407	0.552643
3.77677	2.21434	0.678234	2.19294								-3.00051	1.4703	-1.00511	0.286934								-4.84055	1.72217	-1.19482	0.586914								0.0579449	0.260722	-0.499853	0.558457
3.84467	2.36367	0.656393	2.14597								-2.94159	1.4662	-0.969556	0.270829								-4.85236	1.69448	-1.17106	0.621692								0.0468952	0.281951	-0.478732	0.567765
3.91797	2.45629	0.577256	2.04555								-2.8736	1.4596	-0.933965	0.257159								-4.86359	1.68362	-1.15121	0.650163								0.0306396	0.302898	-0.454685	0.579563
4.01795	2.50338	0.436218	1.93668								-2.815	1.45566	-0.904323	0.255135								-4.88823	1.6868	-1.14455	0.675259								0.00836477	0.323456	-0.424167	0.58573
4.09637	2.52734	0.302354	1.8292								-2.75064	1.45556	-0.894207	0.26244								-4.88953	1.69751	-1.13535	0.696464								-0.0131305	0.344501	-0.390213	0.595121
4.16634	2.51901	0.2598	1.76538								-2.68365	1.45781	-0.897958	0.27405								-4.86428	1.71594	-1.11316	0.715908								-0.0287501	0.362319	-0.369254	0.612497
4.23289	2.47788	0.294145	1.73904								-2.64249	1.45529	-0.911682	0.295185								-4.83549	1.74009	-1.0929	0.727251								-0.0376219	0.379326	-0.366127	0.625801
4.34829	2.41999	0.369379	1.73229								-2.6126	1.44084	-0.938171	0.327068								-4.80631	1.75626	-1.07732	0.728782								-0.035319	0.386634	-0.367695	0.639061
4.47724	2.36989	0.490805	1.74412								-2.58629	1.42953	-0.965978	0.360957								-4.77743	1.76289	-1.04876	0.726069								-0.032229	0.389213	-0.364958	0.655181
4.51944	2.31595	0.604532	1.77273								-2.57514	1.42351	-0.980796	0.388266								-4.73036	1.76792	-1.01276	0.718197								-0.0226497	0.386348	-0.366207	0.674367
4.51173	2.25424	0.706491	1.80784								-2.56637	1.42406	-0.97792	0.412677								-4.70179	1.76272	-0.990465	0.714051								-0.0182178	0.384202	-0.36701	0.683542
4.50696	2.18469	0.775314	1.8195								-2.56352	1.42399	-0.974703	0.432859								-4.6809	1.75	-0.977914	0.709214								-0.0331185	0.391044	-0.367494	0.692347
4.48643	2.11084	0.797067	1.81053								-2.55032	1.43148	-0.972515	0.443799								-4.67633	1.7443	-0.979253	0.708189								-0.0594899	0.399776	-0.358119	0.700629
4.42548	2.03472	0.751956	1.77103								-2.53852	1.4478	-0.968035	0.445942								-4.65951	1.73718	-0.971676	0.707192								-0.0997513	0.420157	-0.343917	0.711823
4.3795	1.96638	0.649949	1.73419								-2.54104	1.45714	-0.95901	0.453759								-4.61488	1.72363	-0.971725	0.707623								-0.14805	0.452354	-0.337306	0.724376
4.42811	1.89665	0.567758	1.71956								-2.53233	1.46084	-0.97066	0.462509								-4.57656	1.69537	-0.990334	0.710773								-0.206221	0.495017	-0.329049	0.737174
4.48739	1.8296	0.42582	1.66746								-2.5344	1.45527	-0.980916	0.472825								-4.53663	1.6703	-1.00533	0.704227								-0.258179	0.532198	-0.324509	0.759717
4.47736	1.78227	0.255231	1.63798								-2.54325	1.44854	-0.974049	0.49174								-4.49257	1.64064	-1.03022	0.693856								-0.289706	0.555057	-0.323302	0.782117
4.46081	1.75015	0.126752	1.63901								-2.56277	1.43917	-0.948354	0.515156								-4.44031	1.59492	-1.04549	0.68378								-0.31853	0.578582	-0.321635	0.806752
4.43488	1.72778	0.0830541	1.6621								-2.57016	1.43025	-0.932169	0.540689								-4.38713	1.55571	-1.06527	0.670687								-0.338429	0.59493	-0.315339	0.820025
4.34212	1.71167	0.115857	1.69423								-2.58504	1.42999	-0.929435	0.555735								-4.35763	1.521	-1.10452	0.658761								-0.337791	0.589292	-0.30852	0.824987
4.16212	1.70611	0.169303	1.73218								-2.61232	1.43569	-0.91339	0.564774								-4.34727	1.49632	-1.13274	0.649727								-0.333653	0.580281	-0.304015	0.831658
3.98041	1.70809	0.290924	1.80182								-2.62287	1.43978	-0.906036	0.567741								-4.33171	1.47127	-1.15966	0.646508								-0.330617	0.574625	-0.300116	0.835761
3.89387	1.71194	0.433887	1.84725								-2.63041	1.43933	-0.917345	0.558938								-4.30096	1.45867	-1.1862	0.643148								-0.328598	0.570325	-0.294858	0.834683
3.78573	1.71687	0.521693	1.87314								-2.61529	1.43421	-0.938104	0.546955								-4.23635	1.46636	-1.22195	0.636165								-0.322743	0.564785	-0.298076	0.836141
3.66641	1.72765	0.520811	1.88337								-2.60912	1.42632	-0.945329	0.531798								-4.18196	1.4787	-1.26689	0.630155								-0.317041	0.562181	-0.309809	0.848266
3.61752	1.75278	0.468533	1.88363								-2.59584	1.41087	-0.939084	0.518061								-4.13647	1.49981	-1.29636	0.626981								-0.320018	0.570853	-0.313642	0.861082
3.61545	1.77955	0.368548	1.82388								-2.57815	1.39115	-0.935034	0.514928								-4.06737	1.5352	-1.3229	0.626694								-0.317839	0.571752	-0.314049	0.864668
3.6233	1.81459	0.210026	1.72032								-2.5613	1.37733	-0.940877	0.522804								-3.9907	1.58037	-1.34823	0.633341								-0.307037	0.562482	-0.309903	0.860087
3.61295	1.86061	0.095227	1.65357								-2.53578	1.37227	-0.947711	0.528795								-3.92668	1.62336	-1.37098	0.643311								-0.300153	0.550362	-0.310285	0.864147
3.66399	1.90293	0.0514144	1.60883								-2.52956	1.3683	-0.95329	0.533102								-3.90328	1.64666	-1.3929	0.65524								-0.295361	0.530016	-0.307387	0.866892
3.77868	1.93119	0.0324571	1.56376								-2.53028	1.36583	-0.968755	0.539078								-3.89251	1.65721	-1.41434	0.668595								-0.286613	0.49915	-0.301847	0.859486
3.89188	1.93807	0.0318425	1.49498								-2.53343	1.36184	-0.988555	0.545349								-3.87637	1.66013	-1.44561	0.682338								-0.277164	0.465803	-0.312682	0.865753
4.01411	1.96089	0.0761755	1.45095								-2.51309	1.36289	-0.99363	0.545731								-3.87264	1.64973	-1.4876	0.695386								-0.268835	0.430155	-0.333955	0.888622
4.14188	1.99079	0.207992	1.46479								-2.51028	1.35815	-0.975244	0.531653								-3.89545	1.62749	-1.54426	0.697822								-0.265501	0.399093	-0.357133	0.914244
4.21794	2.00507	0.294591	1.46654								-2.51783	1.34815	-0.94371	0.523139								-3.91595	1.59864	-1.61119	0.698979								-0.250435	0.369335	-0.373604	0.927572
4.26762	2.01269	0.333302	1.44718								-2.52664	1.34428	-0.916453	0.513651								-3.90855	1.58031	-1.67348	0.703266								-0.226082	0.341648	-0.395442	0.936701
4.28686	2.00943	0.41277	1.43732								-2.54749	1.33533	-0.890593	0.500627								-3.88525	1.58057	-1.71905	0.709015								-0.204452	0.322474	-0.42657	0.954885
4.27806	2.00903	0.499485	1.45975								-2.5655	1.33193	-0.875643	0.485276								-3.86757	1.58837	-1.74565	0.712347								-0.180043	0.305666	-0.435069	0.944309
4.23015	1.99631	0.575884	1.48541								-2.61709	1.33254	-0.896049	0.458402								-3.85762	1.59501	-1.76587	0.709769								-0.146794	0.292751	-0.426133	0.913252
4.17705	1.97384	0.606663	1.47579								-2.66547	1.33854	-0.937542	0.440871								-3.83747	1.60679	-1.76678	0.712382								-0.113507	0.286935	-0.42438	0.887928
4.1622	1.95015	0.673655	1.46378								-2.71093	1.34581	-0.982562	0.4302								-3.82978	1.62925	-1.74228	0.713427								-0.0948186	0.28591	-0.426956	0.870052
4.11523	1.92341	0.775452	1.45129								-2.73873	1.34618	-1.03002	0.424132								-3.86117	1.64939	-1.71434	0.712706								-0.0763877	0.287865	-0.421697	0.855871
4.04127	1.90365	0.872918	1.44256								-2.73199	1.3518	-1.07183	0.420856								-3.90496	1.65094	-1.6938	0.708618								-0.0494302	0.285941	-0.411216	0.847391
3.91057	1.89483	0.973281	1.41465								-2.72058	1.35552	-1.11245	0.423329								-3.92306	1.65121	-1.68758	0.704949								-0.0257623	0.286871	-0.416774	0.859919
3.80018	1.88985	1.10915	1.39861								-2.6927	1.35087	-1.12921	0.44732								-3.93207	1.6643	-1.66779	0.711913								-0.012119	0.295365	-0.431178	0.872781
3.71432	1.89869	1.29966	1.40288								-2.65012	1.33971	-1.12391	0.468023								-3.93963	1.67845	-1.6326	0.725007								0.000649918	0.30292	-0.435146	0.881382
3.65956	1.91441	1.44386	1.3983								-2.60472	1.3298	-1.11597	0.483521								-3.94583	1.68461	-1.5983	0.745461								0.0210264	0.310978	-0.431823	0.883886
3.66588	1.92358	1.55784	1.38758								-2.58044	1.32526	-1.08356	0.497922								-3.92596	1.69932	-1.56751	0.767553								0.0304057	0.323533	-0.426666	0.878026
3.70739	1.91276	1.66811	1.38014								-2.5747	1.31546	-1.04375	0.505453								-3.89658	1.7243	-1.54325	0.790168								0.0168893	0.349805	-0.409011	0.857961
3.86785	1.8748	1.78325	1.39974								-2.576	1.29447	-0.975536	0.512487								-3.9065	1.74999	-1.50552	0.813571								-0.00414926	0.3777	-0.391713	0.838741
4.0474	1.84231	1.85376	1.41772								-2.584	1.27056	-0.89612	0.513531								-3.91321	1.77146	-1.48172	0.832154								-0.0270348	0.401367	-0.375901	0.827208
4.16047	1.79877	1.81628	1.41118								-2.59951	1.25715	-0.829997	0.514996								-3.93172	1.79509	-1.49421	0.842477								-0.0509218	0.423882	-0.364304	0.812728
4.19953	1.74453	1.7704	1.42141								-2.61915	1.24367	-0.776473	0.512215								-3.94424	1.82332	-1.52546	0.840688								-0.0775775	0.451127	-0.358414	0.803248
4.19803	1.677	1.70758	1.44352								-2.62637	1.22616	-0.749677	0.506243								-3.96803	1.83835	-1.55805	0.834107								-0.104009	0.475702	-0.356491	0.794297
4.14959	1.61099	1.57571	1.44119								-2.60911	1.22017	-0.719303	0.507464								-4.00879	1.85211	-1.58501	0.83262								-0.113837	0.482672	-0.362069	0.782524
3.993	1.55613	1.3474	1.42331								-2.56578	1.23369	-0.714176	0.510107								-4.04028	1.8599	-1.62011	0.835039								-0.11237	0.484958	-0.353904	0.762696
3.81013	1.5102	1.09166	1.42119								-2.51424	1.26346	-0.728812	0.522159								-4.08867	1.86005	-1.64979	0.837708								-0.110857	0.487628	-0.338069	0.747
3.68958	1.47695	0.865497	1.4363								-2.4557	1.29395	-0.746614	0.53727								-4.11851	1.86106	-1.64549	0.85172								-0.111883	0.489331	-0.317524	0.733902
3.61487	1.46733	0.669673	1.46833								-2.38764	1.3362	-0.759718	0.556089								-4.16232	1.85837	-1.62606	0.876182								-0.115872	0.485268	-0.285644	0.711157
3.56628	1.46528	0.472018	1.51996								-2.32443	1.39093	-0.771973	0.571382								-4.20137	1.86263	-1.60398	0.904276								-0.115481	0.477589	-0.250042	0.695293
3.56902	1.44451	0.31223	1.57145								-2.30671	1.42875	-0.805821	0.578679								-4.23026	1.86309	-1.58466	0.932282								-0.112442	0.472247	-0.215004	0.685978
3.65861	1.42072	0.238829	1.59633								-2.3364	1.4353	-0.841927	0.57522								-4.25871	1.86167	-1.56849	0.958912								-0.108948	0.469034	-0.183894	0.670934
3.7735	1.42207	0.191633	1.61137								-2.38047	1.42564	-0.876527	0.565082								-4.26921	1.8749	-1.56491	0.989542								-0.10248	0.464954	-0.161974	0.652183
3.85397	1.42157	0.170889	1.62473								-2.43812	1.40959	-0.905464	0.552919								-4.27294	1.89234	-1.59871	1.01471								-0.0951592	0.4621	-0.154693	0.635546
3.92671	1.40061	0.12429	1.60101								-2.5007	1.38229	-0.927341	0.535999								-4.261	1.91192	-1.65044	1.03579								-0.0832287	0.461019	-0.163653	0.628264
3.98395	1.391	0.109056	1.56784								-2.55833	1.35232	-0.937811	0.519956								-4.25928	1.92739	-1.70692	1.05806								-0.0705914	0.459047	-0.17267	0.617982
4.0625	1.39199	0.119673	1.53882								-2.60819	1.33026	-0.932628	0.505438								-4.2547	1.94694	-1.75681	1.08331								-0.0664338	0.456719	-0.184175	0.609551
4.11556	1.39051	0.103338	1.49892								-2.62749	1.32611	-0.916238	0.487409								-4.22547	1.9775	-1.80165	1.11248								-0.0695257	0.452675	-0.205568	0.605158
4.13005	1.38285	0.0766041	1.43734								-2.63284	1.331	-0.890817	0.464888								-4.19839	1.99285	-1.82939	1.14007								-0.069345	0.445951	-0.231919	0.595453
4.17199	1.38179	0.0445428	1.37145								-2.64266	1.33101	-0.861973	0.446422								-4.1831	1.99145	-1.83648	1.16256								-0.0633228	0.436666	-0.243147	0.578711
4.21521	1.37903	0.00661503	1.34208								-2.67283	1.32882	-0.829913	0.427948								-4.17518	1.98078	-1.82646	1.18992								-0.0638655	0.426618	-0.24362	0.554487
4.24568	1.37013	-0.0804878	1.34033								-2.71671	1.32798	-0.798241	0.406692								-4.1483	1.9618	-1.80537	1.22213								-0.0649187	0.416521	-0.255467	0.530395
4.22308	1.35429	-0.202385	1.3388								-2.73452	1.33632	-0.76731	0.385526								-4.1082	1.9397	-1.78584	1.24742								-0.0656047	0.414236	-0.274641	0.51026
4.20192	1.33629	-0.280204	1.33741								-2.75517	1.3517	-0.728175	0.372406								-4.09701	1.90355	-1.76882	1.26322								-0.0756007	0.420209	-0.283923	0.498476
4.2191	1.31991	-0.344931	1.3432								-2.77865	1.36804	-0.683753	0.366952								-4.10023	1.87037	-1.75607	1.27374								-0.092267	0.427072	-0.271471	0.49008
4.21574	1.29632	-0.435162	1.3318								-2.78979	1.39283	-0.622121	0.354534								-4.11333	1.84293	-1.73526	1.28992								-0.116325	0.431417	-0.263938	0.491892
4.21772	1.27661	-0.474604	1.29974								-2.76494	1.43083	-0.567093	0.335199								-4.12327	1.81991	-1.72152	1.30493								-0.145744	0.435911	-0.264696	0.50675
4.21549	1.27931	-0.455671	1.21735								-2.71225	1.46938	-0.52459	0.312835								-4.15089	1.80892	-1.71642	1.31775								-0.187353	0.448547	-0.246466	0.516554
4.21781	1.29568	-0.38758	1.13507								-2.69232	1.49298	-0.496532	0.287643								-4.19889	1.79295	-1.71541	1.33322								-0.2343	0.459931	-0.213018	0.513072
4.16922	1.32429	-0.350613	1.08966								-2.69018	1.49559	-0.492618	0.253948								-4.23853	1.783	-1.71625	1.34762								-0.269435	0.465935	-0.190756	0.50711
4.10553	1.36385	-0.308483	1.07001								-2.69399	1.49199	-0.506283	0.218257								-4.27785	1.77358	-1.72213	1.36016								-0.302405	0.476184	-0.191321	0.504323
4.04028	1.41123	-0.230014	1.09029								-2.69572	1.48439	-0.555401	0.180466								-4.30293	1.76548	-1.73132	1.36858								-0.32845	0.48573	-0.199237	0.500021
3.95261	1.4619	-0.193206	1.13461								-2.7287	1.46056	-0.602457	0.150887								-4.33788	1.76786	-1.72646	1.37173								-0.334894	0.48715	-0.200928	0.490645
3.86974	1.476	-0.174166	1.2213								-2.79918	1.43842	-0.637448	0.133938								-4.3741	1.7773	-1.70207	1.37114								-0.323378	0.475698	-0.214239	0.487675
3.74963	1.47392	-0.164048	1.35234								-2.82846	1.43007	-0.659325	0.121837								-4.41598	1.7897	-1.66747	1.36953								-0.297702	0.453799	-0.236878	0.498572
3.64903	1.46474	-0.13071	1.49551								-2.83633	1.42826	-0.676742	0.120832								-4.46077	1.80263	-1.62041	1.36849								-0.267119	0.431426	-0.248125	0.504922
3.52669	1.44332	-0.0755784	1.64257								-2.82255	1.42366	-0.695982	0.122488								-4.49228	1.82327	-1.5628	1.36888								-0.231033	0.405106	-0.239368	0.505403
3.44435	1.40364	0.0345138	1.77894								-2.80965	1.41708	-0.716782	0.134525								-4.54013	1.85043	-1.50669	1.37261								-0.19225	0.3829	-0.212685	0.49636
3.39202	1.35386	0.201393	1.87292								-2.78593	1.40973	-0.756874	0.139384								-4.58047	1.87	-1.46104	1.3794								-0.157425	0.370502	-0.184393	0.483777
3.37844	1.31987	0.368791	1.93761								-2.73563	1.3955	-0.808663	0.132916								-4.61357	1.87413	-1.43439	1.38505								-0.124263	0.366561	-0.144558	0.468356
3.41921	1.31599	0.496243	1.95767								-2.71979	1.37323	-0.862066	0.135681								-4.64743	1.87514	-1.39663	1.39488								-0.0878733	0.36479	-0.0927175	0.444553
3.45985	1.31502	0.604893	1.9624								-2.70651	1.35275	-0.904253	0.136506								-4.67015	1.8797	-1.34892	1.41085								-0.0471779	0.357065	-0.0516229	0.430311
3.56164	1.32554	0.693881	1.9532								-2.7027	1.33515	-0.944258	0.138796								-4.69087	1.88197	-1.29144	1.43033								-0.0099667	0.355227	-0.0321141	0.42381
3.61182	1.33704	0.712287	1.91545								-2.6929	1.31773	-0.972417	0.143131								-4.69906	1.88302	-1.22655	1.4477								0.0136261	0.363913	-0.0297694	0.427281
3.64533	1.34705	0.708833	1.89606								-2.67473	1.30288	-0.982831	0.150176								-4.6994	1.88918	-1.15261	1.46399								0.0282137	0.373757	-0.0425613	0.438064
3.65023	1.36842	0.687079	1.88833								-2.65764	1.2942	-0.992793	0.151949								-4.70847	1.90747	-1.0712	1.48068								0.0364889	0.383778	-0.0846315	0.462321
3.65013	1.3717	0.688524	1.90174								-2.62186	1.28849	-1.02295	0.15523								-4.71232	1.94127	-1.01391	1.49864								0.0281974	0.398323	-0.139109	0.501764
3.68163	1.37724	0.70458	1.92406								-2.58007	1.28291	-1.06729	0.174077								-4.7318	1.98006	-0.968545	1.51446								0.00621661	0.415626	-0.184151	0.539676
3.66987	1.38997	0.745654	1.95835								-2.55661	1.27713	-1.10247	0.187281								-4.77863	2.02255	-0.949462	1.52547								-0.0155159	0.424088	-0.226726	0.581603
3.68956	1.40443	0.814892	2.0296								-2.54831	1.27272	-1.12544	0.197673								-4.845	2.06059	-0.944264	1.53489								-0.0249062	0.415218	-0.267197	0.619252
3.70775	1.41178	0.870226	2.11143								-2.55927	1.27351	-1.15509	0.206915								-4.92949	2.0881	-0.952974	1.54451								-0.0304958	0.396982	-0.299001	0.646193
3.74451	1.41418	1.01587	2.20966								-2.57879	1.27438	-1.18936	0.208904								-4.99069	2.10832	-0.95939	1.55973								-0.0385138	0.375774	-0.314848	0.659002
3.8095	1.42255	1.26866	2.33409								-2.61751	1.27364	-1.1951	0.210355								-5.02236	2.11687	-0.956095	1.56907								-0.0440266	0.350735	-0.337866	0.661582
3.89059	1.4282	1.53433	2.46209								-2.6946	1.26647	-1.19157	0.213056								-5.03834	2.12239	-0.970306	1.57805								-0.0464579	0.324125	-0.368204	0.660711
3.98049	1.4356	1.79594	2.59306								-2.77089	1.2582	-1.20145	0.216855								-5.04154	2.12272	-0.971639	1.58598								-0.0558392	0.310005	-0.381223	0.640322
4.09962	1.43624	2.07949	2.72231								-2.85898	1.24901	-1.22672	0.201006								-5.02886	2.12663	-0.966351	1.5911								-0.0770195	0.312707	-0.384584	0.611243
4.2581	1.4351	2.40127	2.82404								-2.91465	1.24176	-1.24074	0.184912								-4.99441	2.14307	-0.949163	1.5939								-0.0975554	0.320773	-0.380759	0.576906
4.38376	1.42586	2.69868	2.91809								-2.96709	1.23542	-1.24124	0.1837								-4.9679	2.15882	-0.943397	1.59397								-0.112254	0.327739	-0.367904	0.528334
4.49872	1.42808	2.88048	2.98298								-3.00554	1.23315	-1.26772	0.178009								-4.96407	2.16378	-0.94848	1.59751								-0.121939	0.338497	-0.337144	0.475102
4.61293	1.45339	3.06978	3.01952								-3.0152	1.23221	-1.29269	0.17388								-4.96436	2.15461	-0.941393	1.60128								-0.136904	0.363152	-0.302861	0.425182
4.75939	1.47575	3.24313	3.03698								-3.00827	1.23948	-1.29523	0.177184								-4.94652	2.14311	-0.941732	1.61007								-0.146212	0.380688	-0.27901	0.384084
4.84701	1.50802	3.36369	3.0293								-2.96805	1.25471	-1.29796	0.185895								-4.92074	2.12999	-0.946378	1.6266								-0.146984	0.386143	-0.259992	0.353539
4.87692	1.55678	3.41941	3.01515								-2.9735	1.25905	-1.31405	0.193688								-4.91469	2.10747	-0.956336	1.65024								-0.154423	0.399662	-0.245308	0.333585
4.96206	1.62364	3.38256	2.96604								-2.98667	1.26067	-1.32097	0.202197								-4.91094	2.08328	-0.951168	1.67265								-0.16019	0.412866	-0.240221	0.334074
5.03361	1.69347	3.35465	2.89689								-3.00122	1.2632	-1.30207	0.218879								-4.90431	2.07386	-0.933178	1.69358								-0.165753	0.423629	-0.246825	0.351819
5.09281	1.77277	3.27764	2.8335								-3.02389	1.26979	-1.28074	0.24396								-4.89225	2.08126	-0.910171	1.71269								-0.164166	0.421154	-0.252165	0.375438
5.12693	1.87521	3.17753	2.76563								-3.08359	1.26716	-1.26474	0.270951								-4.87352	2.08002	-0.882875	1.72589								-0.158117	0.414531	-0.25549	0.410656
5.18714	1.96868	3.10019	2.69855								-3.16774	1.2587	-1.23086	0.298486								-4.84761	2.06711	-0.862182	1.73222								-0.15083	0.40678	-0.264184	0.448012
5.30361	2.05147	3.05569	2.63437								-3.21204	1.25596	-1.18732	0.317588								-4.80874	2.06242	-0.842417	1.73068								-0.13864	0.38761	-0.271276	0.482758
5.4097	2.12031	3.04481	2.58234								-3.25539	1.25655	-1.15345	0.327195								-4.77375	2.0564	-0.836669	1.72706								-0.130661	0.369978	-0.266048	0.509012
5.50695	2.15524	3.00205	2.5374								-3.305	1.26015	-1.11759	0.32657								-4.73251	2.03966	-0.845579	1.71956								-0.116899	0.342143	-0.248373	0.520119
5.57187	2.18289	2.9494	2.48339								-3.35455	1.26734	-1.077	0.320005								-4.69224	2.00509	-0.863207	1.71103								-0.100174	0.313525	-0.220338	0.516961
5.60647	2.21503	2.9019	2.42985								-3.36607	1.27988	-1.04111	0.305187								-4.66265	1.98522	-0.872369	1.70593								-0.0908418	0.290533	-0.184129	0.497749
5.66099	2.26462	2.81807	2.37762								-3.38034	1.29599	-1.00422	0.29486								-4.63312	1.97611	-0.871223	1.70502								-0.0784255	0.26265	-0.144815	0.477273
5.68894	2.31143	2.68108	2.32602								-3.42937	1.31949	-0.958895	0.298006								-4.57195	1.95067	-0.875299	1.70903								-0.0541718	0.23437	-0.108284	0.456501
5.69419	2.36858	2.52062	2.26071								-3.47948	1.3443	-0.91743	0.302796								-4.48618	1.92931	-0.874071	1.70956								-0.0280329	0.214558	-0.0876005	0.440021
5.72251	2.43229	2.39759	2.19054								-3.51597	1.36456	-0.885719	0.312282								-4.40525	1.90929	-0.854845	1.71322								-0.00859815	0.210418	-0.0787392	0.426302
5.77726	2.47603	2.2731	2.14081								-3.53444	1.38018	-0.853585	0.322345								-4.31636	1.89686	-0.834897	1.72322								0.00874545	0.208491	-0.0882409	0.42333
5.89517	2.50457	2.13008	2.08707								-3.5599	1.39431	-0.817164	0.33445								-4.23082	1.87003	-0.825266	1.73088								0.0283018	0.209346	-0.116121	0.43162
6.00123	2.51315	1.99945	2.02307								-3.56009	1.40087	-0.799724	0.343919								-4.15204	1.83736	-0.805072	1.7336								0.0396585	0.222566	-0.143457	0.437522
6.08463	2.51156	1.91754	1.95778								-3.53324	1.38557	-0.791374	0.350306								-4.10832	1.81704	-0.77859	1.73077								0.0392531	0.242252	-0.165025	0.448709
6.16929	2.49963	1.86711	1.91059								-3.49118	1.35196	-0.768586	0.36128								-4.07745	1.79736	-0.757993	1.73233								0.0366104	0.257734	-0.178913	0.461347
6.2279	2.48994	1.7648	1.85281								-3.45345	1.31497	-0.742427	0.373608								-4.02072	1.78501	-0.740939	1.73652								0.0298764	0.269054	-0.192219	0.479037
6.28966	2.50923	1.67195	1.78997								-3.41608	1.27404	-0.729022	0.385758								-3.96313	1.77693	-0.720513	1.73778								0.0178713	0.281819	-0.201862	0.503063
6.2767	2.5099	1.59914	1.72939								-3.36126	1.23214	-0.724814	0.394882								-3.88582	1.78413	-0.716705	1.73933								0.00519864	0.292015	-0.204718	0.532822
6.23281	2.52075	1.49803	1.66917								-3.30863	1.19283	-0.715114	0.398393								-3.80157	1.7983	-0.739457	1.7414								-0.0087633	0.302483	-0.202774	0.570167
6.21588	2.54667	1.35773	1.63512								-3.24565	1.16528	-0.714791	0.392553								-3.71232	1.80413	-0.781037	1.74491								-0.0270322	0.309616	-0.198309	0.603634
6.16469	2.56625	1.19618	1.61551								-3.17665	1.15192	-0.726466	0.38411								-3.63151	1.81126	-0.82721	1.75446								-0.0478975	0.313402	-0.197119	0.640454
6.12809	2.58603	1.04272	1.61451								-3.09833	1.13999	-0.736245	0.380955								-3.60263	1.8217	-0.892773	1.75989								-0.0681075	0.319069	-0.191741	0.672997
6.04159	2.57272	0.91801	1.61668								-3.03352	1.13302	-0.736279	0.384247								-3.60016	1.83643	-0.972523	1.76082								-0.0780321	0.319204	-0.178964	0.690888
5.95334	2.55477	0.841924	1.62667								-3.0046	1.13935	-0.734752	0.393698								-3.6145	1.84353	-1.02788	1.7612								-0.083267	0.314816	-0.160203	0.69517
5.88322	2.53017	0.818993	1.64482								-3.02186	1.15605	-0.720266	0.408803								-3.63825	1.84318	-1.07954	1.76452								-0.0875351	0.305316	-0.149043	0.694447
5.76964	2.48024	0.827525	1.64263								-3.08714	1.17783	-0.687252	0.432876								-3.64887	1.85253	-1.1224	1.77777								-0.0905073	0.301173	-0.148605	0.691336
5.69254	2.42712	0.874067	1.63047								-3.18607	1.21632	-0.656683	0.462684								-3.64853	1.85449	-1.17359	1.78276								-0.0938472	0.305582	-0.127346	0.667496
5.61955	2.37226	1.01208	1.63417								-3.30814	1.2777	-0.634028	0.493576								-3.59787	1.84578	-1.22986	1.78549								-0.0980453	0.310709	-0.0992146	0.638172
5.58167	2.32868	1.10809	1.66836								-3.43229	1.33984	-0.623123	0.524227								-3.50916	1.83478	-1.27828	1.78417								-0.118277	0.3223	-0.0701502	0.614026
5.56952	2.29368	1.09407	1.7023								-3.51136	1.36939	-0.608301	0.553164								-3.4249	1.82345	-1.3379	1.7797								-0.143153	0.337868	-0.0328326	0.588318
5.53519	2.25203	1.05042	1.73754								-3.52474	1.37113	-0.60155	0.580838								-3.35936	1.81828	-1.40404	1.7691								-0.16315	0.354491	0.0215519	0.556469
5.54359	2.23676	1.01804	1.76841								-3.48251	1.35443	-0.60877	0.604431								-3.31927	1.80396	-1.46653	1.74174								-0.177259	0.363259	0.0746041	0.530118
5.51139	2.21306	0.973484	1.81212								-3.39852	1.31112	-0.616424	0.615104								-3.29112	1.79755	-1.50481	1.71326								-0.17861	0.354808	0.10069	0.511054
5.38861	2.15088	0.864851	1.85774								-3.30315	1.27153	-0.626485	0.615054								-3.29124	1.80005	-1.52196	1.68459								-0.168543	0.333278	0.120099	0.488488
5.22621	2.0608	0.782782	1.8993								-3.22443	1.25798	-0.621221	0.611242								-3.31294	1.79706	-1.54616	1.65796								-0.145329	0.307186	0.138017	0.46002
5.07755	1.97103	0.784104	1.93591								-3.18868	1.26291	-0.616845	0.606735								-3.32738	1.80134	-1.5791	1.62808								-0.120546	0.283299	0.144401	0.435082
4.95133	1.89239	0.814508	1.96966								-3.19226	1.27382	-0.630992	0.605907								-3.32103	1.79903	-1.58883	1.59922								-0.102757	0.26165	0.134728	0.41754
4.80083	1.79521	0.850851	2.02909								-3.21566	1.28083	-0.648004	0.607384								-3.31441	1.79443	-1.59172	1.57386								-0.0909914	0.246851	0.144226	0.397465
4.66318	1.70554	0.901362	2.0876								-3.2615	1.29711	-0.661372	0.615203								-3.31118	1.78866	-1.60063	1.54683								-0.0952842	0.251554	0.171806	0.381843
4.61764	1.65425	0.982756	2.14693								-3.28723	1.30645	-0.677257	0.623023								-3.30783	1.7821	-1.6016	1.51882								-0.107808	0.272085	0.200734	0.371374
4.66146	1.63991	1.1284	2.20687								-3.27016	1.29779	-0.713033	0.629435								-3.32566	1.79033	-1.58389	1.49868								-0.125986	0.29185	0.22691	0.360295
4.69662	1.62358	1.29229	2.25936								-3.25296	1.2969	-0.735845	0.639496								-3.37052	1.79539	-1.55157	1.49196								-0.151166	0.307531	0.253262	0.346962
4.70062	1.5883	1.44841	2.29118								-3.22688	1.29742	-0.73154	0.643822								-3.43372	1.80238	-1.518	1.48662								-0.171534	0.320835	0.284953	0.335882
4.69316	1.56773	1.59131	2.30961								-3.22176	1.30954	-0.721544	0.64506								-3.49313	1.81475	-1.48882	1.48506								-0.188599	0.332395	0.301069	0.32688
4.70452	1.56749	1.71924	2.31262								-3.24022	1.33324	-0.708171	0.644503								-3.56183	1.82024	-1.47364	1.48299								-0.20015	0.331457	0.30388	0.315352
4.69857	1.54046	1.83015	2.29693								-3.29632	1.37472	-0.693305	0.645721								-3.65933	1.81651	-1.47523	1.48494								-0.214809	0.321675	0.307772	0.308601
4.60779	1.47156	1.84128	2.26876								-3.381	1.43208	-0.670199	0.644789								-3.74288	1.80755	-1.47419	1.47837								-0.224579	0.315979	0.312876	0.309515
4.49485	1.4064	1.78167	2.24147								-3.4312	1.46865	-0.667749	0.636166								-3.79872	1.80024	-1.47164	1.44962								-0.218971	0.313241	0.311205	0.312734
4.40074	1.35896	1.69796	2.23318								-3.4929	1.50203	-0.680239	0.629059								-3.82593	1.7937	-1.48409	1.41744								-0.208795	0.308719	0.301113	0.312309
4.34789	1.32212	1.5892	2.22344								-3.54202	1.52129	-0.688792	0.628887								-3.84092	1.77857	-1.49127	1.3859								-0.195687	0.300016	0.276568	0.301549
4.32631	1.32027	1.44285	2.21929								-3.5499	1.51657	-0.720037	0.630559								-3.83937	1.76649	-1.47349	1.3644								-0.181889	0.294014	0.252015	0.288343
4.28726	1.35883	1.25293	2.20887								-3.54794	1.50164	-0.765307	0.631482								-3.79219	1.7584	-1.44458	1.34431								-0.165575	0.289192	0.212692	0.265311
4.27315	1.40186	1.07049	2.18475								-3.55722	1.48628	-0.819625	0.63173								-3.74098	1.75272	-1.43243	1.32518								-0.156432	0.281678	0.160812	0.238939
4.26846	1.43055	0.922359	2.14289								-3.59076	1.48941	-0.88686	0.632012								-3.70166	1.75094	-1.42445	1.31566								-0.158384	0.273139	0.124498	0.22588
4.2378	1.47575	0.761133	2.08932								-3.60367	1.4848	-0.973177	0.632484								-3.6899	1.75005	-1.4123	1.30492								-0.166972	0.269874	0.0908096	0.216232
4.17964	1.54439	0.590307	2.02202								-3.61783	1.48128	-1.08086	0.6292								-3.69692	1.76264	-1.4041	1.28928								-0.181336	0.275477	0.0640361	0.212446
4.06719	1.54934	0.43599	1.9406								-3.65227	1.48115	-1.16702	0.634182								-3.70893	1.77931	-1.41251	1.262								-0.191717	0.284059	0.0340515	0.217275
4.01044	1.54705	0.32314	1.86765								-3.676	1.47145	-1.22119	0.64844								-3.7338	1.79511	-1.43407	1.23324								-0.192462	0.293014	0.0209398	0.232859
3.99184	1.58417	0.258553	1.79617								-3.68471	1.45497	-1.24679	0.667624								-3.76148	1.78699	-1.45149	1.2087								-0.193279	0.306612	0.0249724	0.248107
4.0154	1.68129	0.216925	1.7366								-3.70929	1.44458	-1.25275	0.687126								-3.78286	1.75988	-1.45964	1.19271								-0.203714	0.327514	0.0140989	0.261873
4.09907	1.78307	0.235811	1.67454								-3.74623	1.44676	-1.22243	0.708587								-3.78141	1.72461	-1.45672	1.18218								-0.214399	0.34383	0.00576034	0.272273
4.17408	1.86252	0.312277	1.62514								-3.7625	1.44183	-1.16526	0.733705								-3.74567	1.67157	-1.46924	1.17691								-0.224845	0.351494	0.0116845	0.275791
4.22383	1.97624	0.431701	1.58386								-3.78223	1.44749	-1.10673	0.750745								-3.70762	1.6051	-1.48869	1.1798								-0.241064	0.356523	0.0243519	0.278255
4.1723	2.03558	0.524068	1.54629								-3.81406	1.46641	-1.06026	0.756153								-3.6664	1.52688	-1.50344	1.18262								-0.270323	0.362838	0.0295524	0.282701
4.05537	2.03649	0.57616	1.50619								-3.83259	1.4817	-1.04286	0.748331								-3.62352	1.46511	-1.53002	1.18243								-0.295445	0.366192	0.0199098	0.292393
3.86092	1.9675	0.59439	1.44509								-3.80907	1.47011	-1.02213	0.738149								-3.57375	1.4231	-1.5824	1.17217								-0.308231	0.36712	0.00826167	0.305887
3.63767	1.88612	0.549736	1.39541								-3.79456	1.45689	-1.02221	0.724251								-3.52974	1.38659	-1.65575	1.16309								-0.320032	0.377604	-0.0165248	0.335003
3.44122	1.8112	0.460757	1.34946								-3.80914	1.46555	-1.03748	0.710596								-3.5181	1.36232	-1.7144	1.1561								-0.331649	0.399028	-0.0570284	0.380136
3.29374	1.72669	0.300678	1.32235								-3.83518	1.4729	-1.04616	0.70437								-3.49735	1.34855	-1.76415	1.14968								-0.346017	0.428422	-0.0973039	0.419845
3.20127	1.6752	0.178802	1.30059								-3.85067	1.47071	-1.05437	0.70096								-3.47913	1.35468	-1.81518	1.14682								-0.354407	0.461532	-0.144812	0.459363
3.14448	1.6685	0.0961265	1.28914								-3.86583	1.47033	-1.04571	0.70405								-3.45523	1.36778	-1.84368	1.14887								-0.360478	0.493218	-0.194846	0.5007
3.15208	1.67345	0.0374508	1.30495								-3.90829	1.49117	-1.02569	0.711448								-3.465	1.36823	-1.84235	1.15887								-0.362924	0.518059	-0.241367	0.540547
3.13064	1.68541	0.0602559	1.30866								-3.91532	1.50089	-0.98764	0.711467								-3.48872	1.37029	-1.81328	1.16843								-0.364255	0.540055	-0.268694	0.560228
3.06131	1.69572	0.135069	1.32188								-3.8855	1.48794	-0.921724	0.708471								-3.50208	1.37727	-1.78039	1.176								-0.358457	0.552118	-0.286927	0.56843
2.96861	1.70709	0.296873	1.32812								-3.8219	1.47355	-0.868743	0.709045								-3.53936	1.38949	-1.74406	1.1859								-0.346562	0.555227	-0.313501	0.589811
2.8829	1.6842	0.444672	1.34688								-3.75453	1.46867	-0.820035	0.718697								-3.58491	1.39604	-1.70039	1.19629								-0.338449	0.552653	-0.331154	0.602734
2.76524	1.59465	0.579893	1.36012								-3.71799	1.47749	-0.770334	0.726148								-3.63918	1.40388	-1.67	1.20624								-0.328976	0.543969	-0.333745	0.595537

## Sheet: Supplementary Figure3
Supplementary Figure 3d			Supplementary Figure 3e			Supplementary Figure 3f
EYFP	hM4D		EYFP	hM4D		EYFP	hM4D
29.57	46.72		16.08	57.2		21	48
33.51	44.16		21.32	59.32		24	50
34.87	30.3		64.96	54.84		41	23
41.56	40.72		77.84	45.36		53	36
37.7	40.03		45.4	62.88		35	42
29.2	26.12		58.08	49.76		24	27
37.51	36		72.84	41.48		31	27
30.3	50.11		44.16	65.4		27	59
40.82	49.98		44.08	37.84		37	37
32.06	52.68		52.16	125.2		34	64
21.13	28.28		8	39.68		10	26
23.24	24.85		34.4	43.88		6	22
31.71	25.23		33.88	23.4		28	15
	45.9			40			30
	35.36			44.4			27
	39.99			52.88			41

[truncated: 12 more sheets: Supplementary Figure4, Supplementary Figure5, Supplementary Figure6, Supplementary Figure7, Supplementary Figure8, Supplementary Figure9, Supplementary Figure10, Supplementary Figure11, Supplementary Figure12, Supplementary Figure13, Supplementary Figure14, Supplementary Figure15]
